# Supplementary material for: Comparative transcriptomic analysis of normal and abnormal in vitro flowers in Cymbidium nanulum Y. S. Wu et S. C. Chen identifies differentially expressed genes and candidate genes involved in flower formation
Source: Front Plant Sci. 2022 Oct 24;13:1007913. doi: 10.3389/fpls.2022.1007913 (PMC9638074; doi:10.3389/fpls.2022.1007913)
Supplement: Supplementary file 1 [file DataSheet_1.zip]

Archive with 2 entries (2 files):
- Supplementary.PDF
- File 1.XLSX
