# Supplementary material for: Comparative transcriptomic analysis of normal and abnormal in vitro flowers in Cymbidium nanulum Y. S. Wu et S. C. Chen identifies differentially expressed genes and candidate genes involved in flower formation
Source: Front Plant Sci. 2022 Oct 24;13:1007913. doi: 10.3389/fpls.2022.1007913 (PMC9638074; doi:10.3389/fpls.2022.1007913)
Supplement: Supplementary file 1 [file DataSheet_1.zip › File 1.XLSX]

## Sheet: cyan
#ID	Degree	eggNOG_class_annotation	nr_annotation	COG_class	COG_class_annotation	GO_annotation	KEGG_annotation	KOG_class	KOG_class_annotation	Pfam_annotation	Swissprot_annotation	TrEMBL_annotation	eggNOG_class	GO_second_level_annotation	KEGG_pathway_annotation
c108053.graph_c3	41	--	--	--	--	--	--	--	--	--	--	--	--	--	--
c108577.graph_c4	39	--	--	--	--	--	--	--	--	--	--	--	--	--	--
c99636.graph_c1	39	--	cysteine-rich and transmembrane domain-containing protein WIH2-like isoform X1 [Dendrobium catenatum]	--	--	--	--	--	--	--	--	CYSTM domain-containing protein OS=Dendrobium catenatum OX=906689 GN=MA16_Dca015703 PE=4 SV=1	--	--	--
c108453.graph_c4	38	Cell wall/membrane/envelope biogenesis	UDP-glucose 4-epimerase GEPI48-like [Phalaenopsis equestris]	[M]	Cell wall/membrane/envelope biogenesis	Molecular Function: UDP-glucose 4-epimerase activity (GO:0003978);; Biological Process: galactose metabolic process (GO:0006012);;	K01784|2.5e-122|peq:110022233|K01784 UDP-glucose 4-epimerase [EC:5.1.3.2] | (RefSeq) UDP-glucose 4-epimerase GEPI48-like	[M]	Cell wall/membrane/envelope biogenesis	GDP-mannose 4,6 dehydratase;; NAD dependent epimerase/dehydratase family;; GDP-mannose 4,6 dehydratase;; NAD dependent epimerase/dehydratase family;; Polysaccharide biosynthesis protein;; 3-beta hydroxysteroid dehydrogenase/isomerase family;; RmlD substrate binding domain;; short chain dehydrogenase;; KR domain	UDP-glucose 4-epimerase 1 OS=Oryza sativa subsp. japonica OX=39947 GN=UGE-1 PE=2 SV=1	UDP-glucose 4-epimerase OS=Dendrobium catenatum OX=906689 GN=MA16_Dca009012 PE=3 SV=1	M	molecular function: catalytic activity (GO:0003824);; biological process: metabolic process (GO:0008152);; biological process: single-organism process (GO:0044699)	Galactose metabolism (ko00052);; Amino sugar and nucleotide sugar metabolism (ko00520)
c110007.graph_c1	37	--	cytochrome P450 704B1 [Dendrobium catenatum]	--	--	Molecular Function: iron ion binding (GO:0005506);; Cellular Component: integral component of membrane (GO:0016021);; Molecular Function: oxidoreductase activity, acting on paired donors, with incorporation or reduction of molecular oxygen (GO:0016705);; Molecular Function: heme binding (GO:0020037);; Biological Process: oxidation-reduction process (GO:0055114);;	K20495|1.6e-99|dct:110095250|K20495 long-chain fatty acid omega-monooxygenase [EC:1.14.14.80] | (RefSeq) cytochrome P450 704B1	[QI]	--	Cytochrome P450;; Cytochrome P450;; Cytochrome P450	Cytochrome P450 704B1 OS=Arabidopsis thaliana OX=3702 GN=CYP704B1 PE=1 SV=1	Cytochrome P450 704C1 OS=Dendrobium catenatum OX=906689 GN=CYP704C1 PE=3 SV=1	--	molecular function: binding (GO:0005488);; cellular component: membrane (GO:0016020);; cellular component: membrane part (GO:0044425);; biological process: metabolic process (GO:0008152);; biological process: single-organism process (GO:0044699);; molecular function: catalytic activity (GO:0003824)	Fatty acid degradation (ko00071);; Cutin, suberine and wax biosynthesis (ko00073)
c106377.graph_c6	33	--	hypothetical protein MA16_Dca017256 [Dendrobium catenatum]	--	--	Cellular Component: integral component of membrane (GO:0016021);;	--	--	--	--	--	Uncharacterized protein OS=Dendrobium catenatum OX=906689 GN=MA16_Dca017256 PE=4 SV=1	--	cellular component: membrane (GO:0016020);; cellular component: membrane part (GO:0044425)	--
c98284.graph_c0	33	Function unknown	probable indole-3-acetic acid-amido synthetase GH3.8 [Dendrobium catenatum]	[HJ]	--	--	K14487|2.1e-300|dct:110109191|K14487 auxin responsive GH3 gene family | (RefSeq) probable indole-3-acetic acid-amido synthetase GH3.8	--	--	GH3 auxin-responsive promoter;; GH3 auxin-responsive promoter	Probable indole-3-acetic acid-amido synthetase GH3.8 OS=Oryza sativa subsp. indica OX=39946 GN=GH3.8 PE=2 SV=2	Uncharacterized protein OS=Musa balbisiana OX=52838 GN=C4D60_Mb04t39270 PE=3 SV=1	S	--	Plant hormone signal transduction (ko04075)
c110426.graph_c0	32	--	--	--	--	--	--	--	--	--	--	--	--	--	--
c110330.graph_c8	31	Function unknown	molybdate transporter 2-like [Dendrobium catenatum]	[P]	Inorganic ion transport and metabolism	Molecular Function: molybdate ion transmembrane transporter activity (GO:0015098);; Cellular Component: integral component of membrane (GO:0016021);;	--	--	--	Molybdate transporter of MFS superfamily	Molybdate transporter 2 OS=Arabidopsis thaliana OX=3702 GN=MOT2 PE=1 SV=2	Molybdate transporter 2 OS=Dendrobium catenatum OX=906689 GN=MOT2 PE=4 SV=1	S	biological process: localization (GO:0051179);; molecular function: transporter activity (GO:0005215);; cellular component: membrane (GO:0016020);; cellular component: membrane part (GO:0044425)	--
c89425.graph_c0	28	Function unknown	GTPase activating protein 1 isoform X1 [Dendrobium catenatum]	--	--	Biological Process: regulation of immune system process (GO:0002682);; Biological Process: positive regulation of immune system process (GO:0002684);; Biological Process: regulation of response to biotic stimulus (GO:0002831);; Biological Process: positive regulation of response to biotic stimulus (GO:0002833);; Molecular Function: molecular_function (GO:0003674);; Molecular Function: GTPase acti…	K01537|6.7e-20|jcu:105638585|K01537 P-type Ca2+ transporter type 2C [EC:7.2.2.10] | (RefSeq) calcium-transporting ATPase 2, plasma membrane-type isoform X1	[R]	General function prediction only	--	GTPase activating protein 1 OS=Oryza sativa subsp. indica OX=39946 GN=OsI_07012 PE=3 SV=1	Putative ADP-ribosylation factor GTPase-activating protein AGD11 OS=Dendrobium catenatum OX=906689 GN=AGD11 PE=4 SV=1	S	biological process: biological regulation (GO:0065007);; molecular function: molecular function regulator (GO:0098772);; molecular function: binding (GO:0005488);; cellular component: cell (GO:0005623);; cellular component: cell part (GO:0044464);; cellular component: organelle (GO:0043226);; cellular component: membrane (GO:0016020);; biological process: response to stimulus (GO:0050896)	--
c99026.graph_c0	28	--	acyl-coenzyme A oxidase, peroxisomal [Dendrobium catenatum]	[I]	Lipid transport and metabolism	Molecular Function: acyl-CoA oxidase activity (GO:0003997);; Cellular Component: peroxisome (GO:0005777);; Biological Process: fatty acid beta-oxidation (GO:0006635);; Molecular Function: FAD binding (GO:0071949);;	K00232|0.0e+00|dct:110103008|K00232 acyl-CoA oxidase [EC:1.3.3.6] | (RefSeq) acyl-coenzyme A oxidase, peroxisomal	[IQ]	--	Acyl-CoA oxidase;; Acyl-CoA dehydrogenase, middle domain;; Acyl-CoA dehydrogenase, C-terminal domain;; Protein of unknown function (DUF630);; Protein of unknown function (DUF632)	Acyl-coenzyme A oxidase, peroxisomal OS=Cucurbita maxima OX=3661 GN=Acx PE=1 SV=1	Acyl-coenzyme A oxidase OS=Dendrobium catenatum OX=906689 GN=Acx PE=3 SV=1	--	biological process: metabolic process (GO:0008152);; biological process: single-organism process (GO:0044699);; molecular function: catalytic activity (GO:0003824);; cellular component: cell (GO:0005623);; cellular component: organelle (GO:0043226);; cellular component: cell part (GO:0044464);; biological process: cellular process (GO:0009987);; molecular function: binding (GO:0005488)	Fatty acid degradation (ko00071);; beta-Alanine metabolism (ko00410);; alpha-Linolenic acid metabolism (ko00592);; Propanoate metabolism (ko00640);; Biosynthesis of unsaturated fatty acids (ko01040);; Carbon metabolism (ko01200);; Fatty acid metabolism (ko01212);; Peroxisome (ko04146)
c110321.graph_c4	27	--	--	--	--	--	--	--	--	--	--	--	--	--	--
c104275.graph_c0	26	--	octanoyltransferase LIP2p, chloroplastic isoform X2 [Dendrobium catenatum]	[H]	Coenzyme transport and metabolism	Biological Process: protein lipoylation (GO:0009249);; Molecular Function: lipoyl(octanoyl) transferase activity (GO:0033819);;	K03801|4.2e-50|dct:110095785|K03801 lipoyl(octanoyl) transferase [EC:2.3.1.181] | (RefSeq) octanoyltransferase LIP2p, chloroplastic isoform X1	[CH]	--	--	Octanoyltransferase LIP2p, chloroplastic OS=Arabidopsis thaliana OX=3702 GN=LIP2P PE=1 SV=1	Lipoyl(octanoyl) transferase OS=Ananas comosus OX=4615 GN=ACMD2_14871 PE=3 SV=1	--	biological process: metabolic process (GO:0008152);; biological process: cellular process (GO:0009987);; molecular function: catalytic activity (GO:0003824)	Lipoic acid metabolism (ko00785)
c102942.graph_c1	25	Inorganic ion transport and metabolism	ferredoxin--nitrite reductase, chloroplastic [Dendrobium catenatum]	[C]	Energy production and conversion	Molecular Function: oxidoreductase activity (GO:0016491);; Molecular Function: heme binding (GO:0020037);; Molecular Function: iron-sulfur cluster binding (GO:0051536);;	K00366|1.0e-299|dct:110092533|K00366 ferredoxin-nitrite reductase [EC:1.7.7.1] | (RefSeq) ferredoxin--nitrite reductase, chloroplastic	[P]	Inorganic ion transport and metabolism	Nitrite and sulphite reductase 4Fe-4S domain;; Nitrite/Sulfite reductase ferredoxin-like half domain;; Nitrite/Sulfite reductase ferredoxin-like half domain;; Nitrite and sulphite reductase 4Fe-4S domain	Ferredoxin--nitrite reductase, chloroplastic OS=Spinacia oleracea OX=3562 GN=NIR PE=1 SV=1	Ferredoxin--nitrite reductase, chloroplastic OS=Dendrobium catenatum OX=906689 GN=NIR1 PE=3 SV=1	P	biological process: metabolic process (GO:0008152);; biological process: single-organism process (GO:0044699);; molecular function: catalytic activity (GO:0003824);; molecular function: binding (GO:0005488)	Nitrogen metabolism (ko00910)
c111973.graph_c0	25	Posttranslational modification, protein turnover, chaperones	serine carboxypeptidase-like 34 [Dendrobium catenatum]	[E]	Amino acid transport and metabolism	Molecular Function: serine-type carboxypeptidase activity (GO:0004185);;	K16297|4.3e-258|dct:110102543|K16297 serine carboxypeptidase-like clade II [EC:3.4.16.-] | (RefSeq) serine carboxypeptidase-like 34	[OE]	--	Serine carboxypeptidase	Serine carboxypeptidase-like 34 OS=Arabidopsis thaliana OX=3702 GN=SCPL34 PE=2 SV=2	Carboxypeptidase OS=Dendrobium catenatum OX=906689 GN=SCPL34 PE=3 SV=1	O	biological process: metabolic process (GO:0008152);; molecular function: catalytic activity (GO:0003824)	--
c110985.graph_c0	24	Function unknown	zinc finger protein ZAT11 [Dendrobium catenatum]	--	--	Molecular Function: molecular_function (GO:0003674);; Molecular Function: nucleic acid binding (GO:0003676);; Molecular Function: DNA binding (GO:0003677);; Molecular Function: DNA-binding transcription factor activity (GO:0003700);; Molecular Function: binding (GO:0005488);; Cellular Component: cellular_component (GO:0005575);; Cellular Component: intracellular (GO:0005622);; Cellular Component:…	--	[R]	General function prediction only	C2H2-type zinc finger	Zinc finger protein ZAT5 OS=Arabidopsis thaliana OX=3702 GN=ZAT5 PE=2 SV=1	Zinc finger protein ZAT5 OS=Dendrobium catenatum OX=906689 GN=ZAT5 PE=4 SV=1	S	molecular function: binding (GO:0005488);; biological process: biological regulation (GO:0065007);; molecular function: nucleic acid binding transcription factor activity (GO:0001071);; cellular component: cell (GO:0005623);; cellular component: cell part (GO:0044464);; cellular component: organelle (GO:0043226)	--
c112159.graph_c0	24	--	--	--	--	--	--	--	--	--	--	--	--	--	--
c65667.graph_c0	24	Function unknown	uncharacterized protein LOC110100774 [Dendrobium catenatum]	--	--	--	--	--	--	PDDEXK-like family of unknown function	--	Uncharacterized protein OS=Dendrobium catenatum OX=906689 GN=MA16_Dca015145 PE=4 SV=1	S	--	--
c107266.graph_c1	23	Carbohydrate transport and metabolism	uncharacterized protein LOC110106019 isoform X1 [Dendrobium catenatum]	[G]	Carbohydrate transport and metabolism	Molecular Function: hydrolase activity, hydrolyzing O-glycosyl compounds (GO:0004553);; Biological Process: carbohydrate metabolic process (GO:0005975);; Molecular Function: carbohydrate binding (GO:0030246);;	K15925|5.1e-16|ppp:112289055|K15925 alpha-D-xyloside xylohydrolase [EC:3.2.1.177] | (RefSeq) alpha-xylosidase 1-like	[G]	Carbohydrate transport and metabolism	Glycosyl hydrolases family 31	Putative alpha-xylosidase 2 OS=Arabidopsis thaliana OX=3702 GN=XYL2 PE=5 SV=1	Alpha-xylosidase 2 OS=Dendrobium catenatum OX=906689 GN=XYL2 PE=3 SV=1	G	molecular function: catalytic activity (GO:0003824);; biological process: metabolic process (GO:0008152);; molecular function: binding (GO:0005488)	--
c107771.graph_c2	23	Posttranslational modification, protein turnover, chaperones	LOW QUALITY PROTEIN: aspartic proteinase-like protein 2 [Phalaenopsis equestris]	--	--	Molecular Function: aspartic-type endopeptidase activity (GO:0004190);;	K00924|1.6e-34|peq:110030732|K00924 kinase [EC:2.7.1.-] | (RefSeq) LOW QUALITY PROTEIN: aspartic proteinase-like protein 2	[O]	Posttranslational modification, protein turnover, chaperones	Xylanase inhibitor C-terminal;; Eukaryotic aspartyl protease	Aspartic proteinase 36 OS=Arabidopsis thaliana OX=3702 GN=A36 PE=1 SV=1	Aspartic proteinase-like protein 2 OS=Dendrobium catenatum OX=906689 GN=MA16_Dca026982 PE=3 SV=1	O	biological process: metabolic process (GO:0008152);; molecular function: catalytic activity (GO:0003824)	--
c48658.graph_c0	23	Function unknown	omega-hydroxypalmitate O-feruloyl transferase [Dendrobium catenatum]	--	--	Molecular Function: transferase activity, transferring acyl groups other than amino-acyl groups (GO:0016747);;	K15400|2.2e-208|dct:110114060|K15400 omega-hydroxypalmitate O-feruloyl transferase [EC:2.3.1.188] | (RefSeq) omega-hydroxypalmitate O-feruloyl transferase	--	--	Transferase family	Omega-hydroxypalmitate O-feruloyl transferase OS=Arabidopsis thaliana OX=3702 GN=HHT1 PE=1 SV=1	Omega-hydroxypalmitate O-feruloyl transferase OS=Dendrobium catenatum OX=906689 GN=HHT1 PE=3 SV=1	S	molecular function: catalytic activity (GO:0003824)	Cutin, suberine and wax biosynthesis (ko00073)
c102947.graph_c0	22	Function unknown	WAT1-related protein At5g64700-like [Dendrobium catenatum]	--	--	Cellular Component: integral component of membrane (GO:0016021);; Molecular Function: transmembrane transporter activity (GO:0022857);;	--	--	--	EamA-like transporter family	WAT1-related protein At5g64700 OS=Arabidopsis thaliana OX=3702 GN=At5g64700 PE=2 SV=1	WAT1-related protein OS=Dendrobium catenatum OX=906689 GN=MA16_Dca004064 PE=3 SV=1	S	cellular component: membrane (GO:0016020);; cellular component: membrane part (GO:0044425);; biological process: localization (GO:0051179);; molecular function: transporter activity (GO:0005215)	--
c109533.graph_c3	22	--	NAC domain-containing protein 87 [Dendrobium catenatum]	--	--	Molecular Function: DNA binding (GO:0003677);; Cellular Component: nucleus (GO:0005634);; Biological Process: regulation of transcription, DNA-templated (GO:0006355);;	--	--	--	--	--	NAC domain-containing protein 100 OS=Dendrobium catenatum OX=906689 GN=NAC100 PE=4 SV=1	--	molecular function: binding (GO:0005488);; cellular component: cell (GO:0005623);; cellular component: organelle (GO:0043226);; cellular component: cell part (GO:0044464);; biological process: biological regulation (GO:0065007)	--
c109675.graph_c3	22	Signal transduction mechanisms	probable GTP diphosphokinase RSH3, chloroplastic [Dendrobium catenatum]	[TK]	--	Biological Process: guanosine tetraphosphate metabolic process (GO:0015969);;	K00951|4.5e-251|dct:110104975|K00951 GTP pyrophosphokinase [EC:2.7.6.5] | (RefSeq) probable GTP diphosphokinase RSH3, chloroplastic	[T]	Signal transduction mechanisms	Region found in RelA / SpoT proteins;; HD domain;; HD domain	Probable GTP diphosphokinase RSH2, chloroplastic OS=Oryza sativa subsp. japonica OX=39947 GN=RSH2 PE=2 SV=1	GTP diphosphokinase OS=Dendrobium catenatum OX=906689 GN=MA16_Dca003853 PE=3 SV=1	T	biological process: metabolic process (GO:0008152);; biological process: cellular process (GO:0009987);; biological process: single-organism process (GO:0044699)	Purine metabolism (ko00230)
c111779.graph_c0	22	--	hypothetical protein AXF42_Ash010265 [Apostasia shenzhenica]	--	--	--	--	--	--	--	--	Uncharacterized protein OS=Apostasia shenzhenica OX=1088818 GN=AXF42_Ash010265 PE=4 SV=1	--	--	--
c89611.graph_c0	22	Function unknown	uncharacterized protein At4g22758-like [Phalaenopsis equestris]	--	--	--	--	[R]	General function prediction only	--	--	Uncharacterized protein OS=Dendrobium catenatum OX=906689 GN=MA16_Dca024072 PE=4 SV=1	S	--	--
c104412.graph_c0	21	Secondary metabolites biosynthesis, transport and catabolism	alcohol dehydrogenase 3 isoform X1 [Dendrobium catenatum]	[R]	General function prediction only	Molecular Function: zinc ion binding (GO:0008270);; Molecular Function: oxidoreductase activity (GO:0016491);;	K18857|1.3e-103|dct:110095787|K18857 alcohol dehydrogenase class-P [EC:1.1.1.1] | (RefSeq) alcohol dehydrogenase 3 isoform X1	[Q]	Secondary metabolites biosynthesis, transport and catabolism	Zinc-binding dehydrogenase;; Alcohol dehydrogenase GroES-like domain	Alcohol dehydrogenase 1 OS=Cenchrus americanus OX=4543 GN=ADH1 PE=2 SV=1	Alcohol dehydrogenase 2 OS=Dendrobium catenatum OX=906689 GN=ADH2 PE=3 SV=1	Q	molecular function: binding (GO:0005488);; biological process: metabolic process (GO:0008152);; biological process: single-organism process (GO:0044699);; molecular function: catalytic activity (GO:0003824)	Glycolysis / Gluconeogenesis (ko00010);; Fatty acid degradation (ko00071);; Tyrosine metabolism (ko00350);; alpha-Linolenic acid metabolism (ko00592)
c110381.graph_c3	21	--	--	--	--	--	--	--	--	--	--	--	--	--	--
c107990.graph_c11	20	Lipid transport and metabolism	peroxisomal fatty acid beta-oxidation multifunctional protein isoform X2 [Dendrobium catenatum]	[I]	Lipid transport and metabolism	Molecular Function: 3-hydroxyacyl-CoA dehydrogenase activity (GO:0003857);; Cellular Component: peroxisome (GO:0005777);; Biological Process: fatty acid beta-oxidation (GO:0006635);;	K10527|0.0e+00|dct:110095175|K10527 enoyl-CoA hydratase/3-hydroxyacyl-CoA dehydrogenase [EC:4.2.1.17 1.1.1.35 1.1.1.211] | (RefSeq) peroxisomal fatty acid beta-oxidation multifunctional protein isoform X1	[I]	Lipid transport and metabolism	3-hydroxyacyl-CoA dehydrogenase, NAD binding domain;; Enoyl-CoA hydratase/isomerase;; 3-hydroxyacyl-CoA dehydrogenase, C-terminal domain;; Enoyl-CoA hydratase/isomerase	Peroxisomal fatty acid beta-oxidation multifunctional protein OS=Oryza sativa subsp. japonica OX=39947 GN=MFP PE=1 SV=2	3-hydroxyacyl-CoA dehydrogenase OS=Dendrobium catenatum OX=906689 GN=MFP PE=3 SV=1	I	biological process: metabolic process (GO:0008152);; biological process: single-organism process (GO:0044699);; molecular function: catalytic activity (GO:0003824);; cellular component: cell (GO:0005623);; cellular component: organelle (GO:0043226);; cellular component: cell part (GO:0044464);; biological process: cellular process (GO:0009987)	Fatty acid degradation (ko00071);; alpha-Linolenic acid metabolism (ko00592);; Fatty acid metabolism (ko01212)
c109395.graph_c3	20	--	--	--	--	--	--	--	--	--	--	--	--	--	--
c81593.graph_c0	20	Signal transduction mechanisms	PTI1-like tyrosine-protein kinase At3g15890 [Dendrobium catenatum]	[M]	Cell wall/membrane/envelope biogenesis	Molecular Function: protein serine/threonine kinase activity (GO:0004674);; Molecular Function: ATP binding (GO:0005524);;	K01180|4.6e-74|cmax:111487562|K01180 endo-1,3(4)-beta-glucanase [EC:3.2.1.6] | (RefSeq) uncharacterized protein LOC111487562	[T]	Signal transduction mechanisms	Protein kinase domain;; Protein tyrosine and serine/threonine kinase	PTI1-like tyrosine-protein kinase At3g15890 OS=Arabidopsis thaliana OX=3702 GN=At3g15890 PE=2 SV=1	PTI1-like tyrosine-protein kinase OS=Dendrobium catenatum OX=906689 GN=MA16_Dca010019 PE=3 SV=1	T	biological process: metabolic process (GO:0008152);; biological process: cellular process (GO:0009987);; molecular function: catalytic activity (GO:0003824);; molecular function: binding (GO:0005488)	--
c101050.graph_c0	19	Function unknown	thaumatin-like protein 1b [Dendrobium catenatum]	--	--	--	K12173|5.1e-50|gmx:100794341|K12173 BRCA1-A complex subunit BRE | (RefSeq) BRISC and BRCA1-A complex member 2	--	--	Thaumatin family	PR5-like receptor kinase OS=Arabidopsis thaliana OX=3702 GN=PR5K PE=1 SV=1	Thaumatin-like protein 1 OS=Dendrobium catenatum OX=906689 GN=MA16_Dca002279 PE=4 SV=1	S	--	Homologous recombination (ko03440)
c108333.graph_c8	19	Function unknown	GTPase activating protein 1-like, partial [Dendrobium catenatum]	--	--	Biological Process: regulation of immune system process (GO:0002682);; Biological Process: positive regulation of immune system process (GO:0002684);; Biological Process: regulation of response to biotic stimulus (GO:0002831);; Biological Process: positive regulation of response to biotic stimulus (GO:0002833);; Molecular Function: molecular_function (GO:0003674);; Molecular Function: GTPase acti…	K01537|5.1e-18|jcu:105638585|K01537 P-type Ca2+ transporter type 2C [EC:7.2.2.10] | (RefSeq) calcium-transporting ATPase 2, plasma membrane-type isoform X1	[R]	General function prediction only	--	GTPase activating protein 1 OS=Oryza sativa subsp. indica OX=39946 GN=OsI_07012 PE=3 SV=1	Putative ADP-ribosylation factor GTPase-activating protein AGD11 OS=Dendrobium catenatum OX=906689 GN=AGD11 PE=4 SV=1	S	biological process: biological regulation (GO:0065007);; molecular function: molecular function regulator (GO:0098772);; molecular function: binding (GO:0005488);; cellular component: cell (GO:0005623);; cellular component: cell part (GO:0044464);; cellular component: organelle (GO:0043226);; cellular component: membrane (GO:0016020);; biological process: response to stimulus (GO:0050896)	--
c85698.graph_c1	19	Function unknown	probable protein S-acyltransferase 1 isoform X1 [Dendrobium catenatum]	--	--	Molecular Function: DNA-binding transcription factor activity (GO:0003700);; Biological Process: transcription, DNA-templated (GO:0006351);; Cellular Component: integral component of membrane (GO:0016021);; Molecular Function: protein-cysteine S-palmitoyltransferase activity (GO:0019706);; Molecular Function: sequence-specific DNA binding (GO:0043565);;	K18932|8.3e-45|brp:103854281|K18932 palmitoyltransferase [EC:2.3.1.225] | (RefSeq) probable protein S-acyltransferase 7	[R]	General function prediction only	DHHC palmitoyltransferase	Probable protein S-acyltransferase 4 OS=Arabidopsis thaliana OX=3702 GN=PAT04 PE=2 SV=1	S-acyltransferase OS=Dendrobium catenatum OX=906689 GN=MA16_Dca020619 PE=3 SV=1	S	biological process: biological regulation (GO:0065007);; molecular function: nucleic acid binding transcription factor activity (GO:0001071);; biological process: metabolic process (GO:0008152);; biological process: cellular process (GO:0009987);; cellular component: membrane (GO:0016020);; cellular component: membrane part (GO:0044425);; molecular function: catalytic activity (GO:0003824);; mole…	--
c104566.graph_c0	18	Inorganic ion transport and metabolism	putative chloride channel-like protein CLC-g [Dendrobium catenatum]	[P]	Inorganic ion transport and metabolism	Molecular Function: voltage-gated chloride channel activity (GO:0005247);; Cellular Component: integral component of membrane (GO:0016021);;	K05016|7.2e-146|dct:110100426|K05016 chloride channel 7 | (RefSeq) putative chloride channel-like protein CLC-g	[P]	Inorganic ion transport and metabolism	Voltage gated chloride channel;; Voltage gated chloride channel	Putative chloride channel-like protein CLC-g OS=Arabidopsis thaliana OX=3702 GN=CLC-G PE=1 SV=2	Chloride channel protein OS=Dendrobium catenatum OX=906689 GN=CBSCLC6 PE=3 SV=1	P	biological process: localization (GO:0051179);; biological process: biological regulation (GO:0065007);; molecular function: transporter activity (GO:0005215);; cellular component: membrane (GO:0016020);; cellular component: membrane part (GO:0044425)	--
c106206.graph_c1	17	--	--	--	--	--	--	--	--	--	--	--	--	--	--
c106368.graph_c0	17	--	--	--	--	--	--	--	--	--	--	--	--	--	--
c108195.graph_c1	17	Amino acid transport and metabolism	alpha-aminoadipic semialdehyde synthase [Dendrobium catenatum]	[E]	Amino acid transport and metabolism	Cellular Component: integral component of membrane (GO:0016021);; Molecular Function: saccharopine dehydrogenase (NADP+, L-lysine-forming) activity (GO:0047130);; Molecular Function: saccharopine dehydrogenase (NAD+, L-glutamate-forming) activity (GO:0047131);;	K14157|0.0e+00|dct:110110517|K14157 alpha-aminoadipic semialdehyde synthase [EC:1.5.1.8 1.5.1.9] | (RefSeq) alpha-aminoadipic semialdehyde synthase	[E]	Amino acid transport and metabolism	Saccharopine dehydrogenase C-terminal domain;; Alanine dehydrogenase/PNT, N-terminal domain;; Saccharopine dehydrogenase NADP binding domain;; LOR/SDH bifunctional enzyme conserved region	Alpha-aminoadipic semialdehyde synthase OS=Arabidopsis thaliana OX=3702 GN=LKR/SDH PE=1 SV=1	Lysine ketoglutarate reductase OS=Apostasia shenzhenica OX=1088818 GN=LKR PE=4 SV=1	E	cellular component: membrane (GO:0016020);; cellular component: membrane part (GO:0044425);; biological process: metabolic process (GO:0008152);; biological process: single-organism process (GO:0044699);; molecular function: catalytic activity (GO:0003824)	Lysine degradation (ko00310)
c109480.graph_c1	17	Transcription	ethylene-responsive transcription factor ERF061-like [Phalaenopsis equestris]	--	--	Molecular Function: DNA binding (GO:0003677);; Molecular Function: DNA-binding transcription factor activity (GO:0003700);; Cellular Component: nucleus (GO:0005634);;	K09286|1.3e-25|ini:109172586|K09286 EREBP-like factor | (RefSeq) ethylene-responsive transcription factor RAP2-4-like	--	--	AP2 domain	Ethylene-responsive transcription factor ERF061 OS=Arabidopsis thaliana OX=3702 GN=ERF061 PE=2 SV=1	Ethylene-responsive transcription factor ERF061 OS=Dendrobium catenatum OX=906689 GN=ERF061 PE=4 SV=1	K	molecular function: binding (GO:0005488);; biological process: biological regulation (GO:0065007);; molecular function: nucleic acid binding transcription factor activity (GO:0001071);; cellular component: cell (GO:0005623);; cellular component: organelle (GO:0043226);; cellular component: cell part (GO:0044464)	--
c109533.graph_c1	17	Transcription	NAC domain-containing protein 87 [Dendrobium catenatum]	--	--	Molecular Function: DNA binding (GO:0003677);; Cellular Component: nucleus (GO:0005634);; Biological Process: regulation of transcription, DNA-templated (GO:0006355);;	K16296|4.3e-10|aof:109839885|K16296 serine carboxypeptidase-like clade I [EC:3.4.16.-] | (RefSeq) serine carboxypeptidase 1-like isoform X1	--	--	No apical meristem (NAM) protein;; No apical meristem (NAM) protein	NAC domain-containing protein 59 OS=Arabidopsis thaliana OX=3702 GN=NAC59 PE=1 SV=1	NAC domain-containing protein 100 OS=Dendrobium catenatum OX=906689 GN=NAC100 PE=4 SV=1	K	molecular function: binding (GO:0005488);; cellular component: cell (GO:0005623);; cellular component: organelle (GO:0043226);; cellular component: cell part (GO:0044464);; biological process: biological regulation (GO:0065007)	--
c50349.graph_c1	17	--	--	--	--	--	--	--	--	--	--	--	--	--	--
c52044.graph_c0	16	Function unknown	nicotianamine synthase-like [Phalaenopsis equestris]	--	--	Molecular Function: nicotianamine synthase activity (GO:0030410);; Biological Process: nicotianamine biosynthetic process (GO:0030418);;	K05953|5.0e-131|peq:110032766|K05953 nicotianamine synthase [EC:2.5.1.43] | (RefSeq) nicotianamine synthase-like	--	--	Nicotianamine synthase protein	Nicotianamine synthase OS=Solanum lycopersicum OX=4081 GN=CHLN PE=2 SV=1	Putative nicotianamine synthase 4 OS=Dendrobium catenatum OX=906689 GN=NAS4 PE=3 SV=1	S	molecular function: catalytic activity (GO:0003824);; biological process: metabolic process (GO:0008152);; biological process: cellular process (GO:0009987);; biological process: single-organism process (GO:0044699)	--
c104674.graph_c0	15	--	--	--	--	--	--	--	--	--	--	--	--	--	--
c107663.graph_c2	15	Function unknown	uncharacterized protein LOC110108870 [Dendrobium catenatum]	--	--	Molecular Function: zinc ion binding (GO:0008270);;	K17604|3.9e-38|cam:101497723|K17604 zinc finger SWIM domain-containing protein 3 | (RefSeq) uncharacterized LOC101497723	--	--	MULE transposase domain;; MuDR family transposase	--	Protein FAR1-RELATED SEQUENCE 8 OS=Dendrobium catenatum OX=906689 GN=FRS8 PE=4 SV=1	S	molecular function: binding (GO:0005488)	--
c108576.graph_c1	15	Posttranslational modification, protein turnover, chaperones	aspartic proteinase-like protein 2 [Dendrobium catenatum]	--	--	Molecular Function: aspartic-type endopeptidase activity (GO:0004190);;	K00924|2.7e-135|dct:110112519|K00924 kinase [EC:2.7.1.-] | (RefSeq) aspartic proteinase-like protein 2	[O]	Posttranslational modification, protein turnover, chaperones	Xylanase inhibitor N-terminal;; Eukaryotic aspartyl protease	Aspartic proteinase 36 OS=Arabidopsis thaliana OX=3702 GN=A36 PE=1 SV=1	Aspartic proteinase-like protein 2 OS=Dendrobium catenatum OX=906689 GN=MA16_Dca026982 PE=3 SV=1	O	biological process: metabolic process (GO:0008152);; molecular function: catalytic activity (GO:0003824)	--
c98992.graph_c1	15	--	--	--	--	--	--	--	--	--	--	--	--	--	--
c107366.graph_c0	14	Function unknown	probable thiol methyltransferase 2 isoform X2 [Phalaenopsis equestris]	--	--	Molecular Function: S-adenosylmethionine-dependent methyltransferase activity (GO:0008757);; Biological Process: methylation (GO:0032259);;	K21552|2.9e-44|peq:110030292|K21552 methyl halide transferase [EC:2.1.1.165] | (RefSeq) probable thiol methyltransferase 2 isoform X1	--	--	Thiopurine S-methyltransferase (TPMT);; Methyltransferase domain;; Methyltransferase domain;; Thiopurine S-methyltransferase (TPMT)	Thiocyanate methyltransferase 1 OS=Arabidopsis thaliana OX=3702 GN=HOL1 PE=1 SV=2	Putative thiol methyltransferase 2 OS=Dendrobium catenatum OX=906689 GN=HOL3 PE=4 SV=1	S	biological process: metabolic process (GO:0008152);; molecular function: catalytic activity (GO:0003824)	--
c109838.graph_c2	14	Energy production and conversion	aldehyde dehydrogenase family 2 member C4-like isoform X1 [Phalaenopsis equestris]	[C]	Energy production and conversion	Molecular Function: aldehyde dehydrogenase (NAD+) activity (GO:0004029);;	K12355|4.5e-244|peq:110031817|K12355 coniferyl-aldehyde dehydrogenase [EC:1.2.1.68] | (RefSeq) aldehyde dehydrogenase family 2 member C4-like isoform X1	[C]	Energy production and conversion	Aldehyde dehydrogenase family	Aldehyde dehydrogenase family 2 member C4 OS=Arabidopsis thaliana OX=3702 GN=ALDH2C4 PE=1 SV=2	aldehyde dehydrogenase family 2 member C4 OS=Phoenix dactylifera OX=42345 GN=LOC103720725 PE=3 SV=1	C	biological process: metabolic process (GO:0008152);; biological process: single-organism process (GO:0044699);; molecular function: catalytic activity (GO:0003824)	Phenylpropanoid biosynthesis (ko00940)
c104566.graph_c1	13	Inorganic ion transport and metabolism	Putative chloride channel-like protein CLC-g [Dendrobium catenatum]	[T]	Signal transduction mechanisms	Molecular Function: voltage-gated chloride channel activity (GO:0005247);; Cellular Component: integral component of membrane (GO:0016021);;	K05016|1.1e-166|dct:110100426|K05016 chloride channel 7 | (RefSeq) putative chloride channel-like protein CLC-g	[P]	Inorganic ion transport and metabolism	Voltage gated chloride channel;; CBS domain	Putative chloride channel-like protein CLC-g OS=Arabidopsis thaliana OX=3702 GN=CLC-G PE=1 SV=2	Chloride channel protein OS=Dendrobium catenatum OX=906689 GN=CBSCLC6 PE=3 SV=1	P	biological process: localization (GO:0051179);; biological process: biological regulation (GO:0065007);; molecular function: transporter activity (GO:0005215);; cellular component: membrane (GO:0016020);; cellular component: membrane part (GO:0044425)	--
c85698.graph_c0	13	Function unknown	probable protein S-acyltransferase 1 isoform X1 [Dendrobium catenatum]	--	--	Molecular Function: DNA-binding transcription factor activity (GO:0003700);; Biological Process: transcription, DNA-templated (GO:0006351);; Cellular Component: integral component of membrane (GO:0016021);; Molecular Function: protein-cysteine S-palmitoyltransferase activity (GO:0019706);; Molecular Function: sequence-specific DNA binding (GO:0043565);;	K18932|2.0e-38|brp:103854281|K18932 palmitoyltransferase [EC:2.3.1.225] | (RefSeq) probable protein S-acyltransferase 7	[R]	General function prediction only	DHHC palmitoyltransferase	Probable protein S-acyltransferase 4 OS=Arabidopsis thaliana OX=3702 GN=PAT04 PE=2 SV=1	S-acyltransferase OS=Dendrobium catenatum OX=906689 GN=MA16_Dca020619 PE=3 SV=1	S	biological process: biological regulation (GO:0065007);; molecular function: nucleic acid binding transcription factor activity (GO:0001071);; biological process: metabolic process (GO:0008152);; biological process: cellular process (GO:0009987);; cellular component: membrane (GO:0016020);; cellular component: membrane part (GO:0044425);; molecular function: catalytic activity (GO:0003824);; mole…	--
c110952.graph_c7	12	Signal transduction mechanisms	probable LRR receptor-like serine/threonine-protein kinase At3g47570 [Dendrobium catenatum]	[T]	Signal transduction mechanisms	Molecular Function: protein serine/threonine kinase activity (GO:0004674);; Molecular Function: ATP binding (GO:0005524);; Cellular Component: integral component of membrane (GO:0016021);;	K20181|2.1e-96|mtr:MTR_5g026090|K20181 vacuolar protein sorting-associated protein 18 | (RefSeq) vacuolar sorting-associated-like protein	--	--	Protein kinase domain;; Protein tyrosine and serine/threonine kinase;; Leucine rich repeat;; Leucine Rich repeats (2 copies);; Leucine Rich Repeat;; Leucine rich repeat N-terminal domain	Receptor kinase-like protein Xa21 OS=Oryza sativa subsp. indica OX=39946 GN=XA21 PE=1 SV=1	Putative LRR receptor-like serine/threonine-protein kinase OS=Apostasia shenzhenica OX=1088818 GN=AXF42_Ash011293 PE=3 SV=1	T	biological process: metabolic process (GO:0008152);; biological process: cellular process (GO:0009987);; molecular function: catalytic activity (GO:0003824);; molecular function: binding (GO:0005488);; cellular component: membrane (GO:0016020);; cellular component: membrane part (GO:0044425)	--
c111916.graph_c0	12	Signal transduction mechanisms	probable GTP diphosphokinase RSH3, chloroplastic [Dendrobium catenatum]	--	--	Biological Process: guanosine tetraphosphate metabolic process (GO:0015969);;	K00951|4.0e-50|dct:110104975|K00951 GTP pyrophosphokinase [EC:2.7.6.5] | (RefSeq) probable GTP diphosphokinase RSH3, chloroplastic	--	--	--	--	GTP diphosphokinase OS=Dendrobium catenatum OX=906689 GN=MA16_Dca003853 PE=3 SV=1	T	biological process: metabolic process (GO:0008152);; biological process: cellular process (GO:0009987);; biological process: single-organism process (GO:0044699)	Purine metabolism (ko00230)
c52463.graph_c0	12	--	uncharacterized protein LOC110096576 [Dendrobium catenatum]	--	--	--	--	--	--	--	--	Uncharacterized protein OS=Dendrobium catenatum OX=906689 GN=MA16_Dca025847 PE=4 SV=1	--	--	--
c107498.graph_c3	11	--	uncharacterized protein LOC110099032 [Dendrobium catenatum]	--	--	--	K18883|2.4e-23|sita:101753989|K18883 tricin synthase [EC:2.1.1.175] | (RefSeq) uncharacterized protein LOC101753989	--	--	--	--	Uncharacterized protein OS=Dendrobium catenatum OX=906689 GN=MA16_Dca012589 PE=4 SV=1	--	--	--
c60987.graph_c1	10	Function unknown	mannose-specific lectin 3-like [Dendrobium catenatum]	--	--	Molecular Function: carbohydrate binding (GO:0030246);;	--	--	--	--	Mannose-specific lectin 1 OS=Crocus vernus OX=87752 GN=LECCVA1 PE=1 SV=1	Mannose-specific lectin 3 OS=Dendrobium catenatum OX=906689 GN=MA16_Dca005149 PE=4 SV=1	S	molecular function: binding (GO:0005488)	--
c89248.graph_c0	9	--	--	--	--	--	--	--	--	--	--	--	--	--	--
c104909.graph_c0	8	Function unknown	uncharacterized protein LOC110093516 [Dendrobium catenatum]	--	--	--	--	--	--	Universal stress protein family	--	Usp domain-containing protein OS=Dendrobium catenatum OX=906689 GN=MA16_Dca001881 PE=4 SV=1	S	--	--
c107640.graph_c0	8	Posttranslational modification, protein turnover, chaperones	prolyl endopeptidase isoform X1 [Dendrobium catenatum]	[E]	Amino acid transport and metabolism	Molecular Function: serine-type endopeptidase activity (GO:0004252);; Molecular Function: serine-type exopeptidase activity (GO:0070008);;	K01322|0.0e+00|dct:110099098|K01322 prolyl oligopeptidase [EC:3.4.21.26] | (RefSeq) prolyl endopeptidase isoform X1	[O]	Posttranslational modification, protein turnover, chaperones	Prolyl oligopeptidase, N-terminal beta-propeller domain;; Prolyl oligopeptidase family;; PAR1 protein;; Prolyl oligopeptidase family	--	Prolyl oligopeptidase OS=Dendrobium catenatum OX=906689 GN=MA16_Dca010141 PE=3 SV=1	O	biological process: metabolic process (GO:0008152);; molecular function: catalytic activity (GO:0003824)	--
c108577.graph_c1	8	Posttranslational modification, protein turnover, chaperones	uncharacterized protein LOC110109624 isoform X2 [Dendrobium catenatum]	--	--	Molecular Function: ligase activity (GO:0016874);;	K19041|2.4e-20|nnu:104599510|K19041 E3 ubiquitin-protein ligase RNF38/44 [EC:2.3.2.27] | (RefSeq) RING finger protein 165-like	[O]	Posttranslational modification, protein turnover, chaperones	Ring finger domain;; Zinc finger, C3HC4 type (RING finger);; RING-like zinc finger;; RING-H2 zinc finger domain;; Zinc finger, C3HC4 type (RING finger);; RING-type zinc-finger;; zinc-RING finger domain;; Zinc finger, C3HC4 type (RING finger)	Probable E3 ubiquitin-protein ligase HIP1 OS=Oryza sativa subsp. japonica OX=39947 GN=HIP1 PE=1 SV=2	E3 ubiquitin ligase BIG BROTHER OS=Dendrobium catenatum OX=906689 GN=BB PE=4 SV=1	O	molecular function: catalytic activity (GO:0003824)	--
c111268.graph_c0	8	Carbohydrate transport and metabolism	alpha-mannosidase 2 [Dendrobium catenatum]	[G]	Carbohydrate transport and metabolism	Molecular Function: alpha-mannosidase activity (GO:0004559);; Biological Process: mannose metabolic process (GO:0006013);; Cellular Component: integral component of membrane (GO:0016021);; Molecular Function: carbohydrate binding (GO:0030246);; Molecular Function: metal ion binding (GO:0046872);;	K01231|0.0e+00|dct:110092430|K01231 alpha-mannosidase II [EC:3.2.1.114] | (RefSeq) alpha-mannosidase 2	[G]	Carbohydrate transport and metabolism	Glycosyl hydrolases family 38 N-terminal domain;; Glycosyl hydrolases family 38 C-terminal domain;; Alpha mannosidase middle domain	Alpha-mannosidase 2 OS=Arabidopsis thaliana OX=3702 GN=GMII PE=1 SV=1	Alpha-mannosidase OS=Dendrobium catenatum OX=906689 GN=MA16_Dca021176 PE=3 SV=1	G	molecular function: catalytic activity (GO:0003824);; biological process: metabolic process (GO:0008152);; biological process: single-organism process (GO:0044699);; cellular component: membrane (GO:0016020);; cellular component: membrane part (GO:0044425);; molecular function: binding (GO:0005488)	N-Glycan biosynthesis (ko00510);; Various types of N-glycan biosynthesis (ko00513)
c56236.graph_c0	8	--	hypothetical protein MA16_Dca020180 [Dendrobium catenatum]	--	--	--	--	--	--	--	--	Uncharacterized protein OS=Dendrobium catenatum OX=906689 GN=MA16_Dca020180 PE=4 SV=1	--	--	--
c106916.graph_c0	7	Function unknown	ninja-family protein 3-like [Dendrobium catenatum]	--	--	Biological Process: signal transduction (GO:0007165);;	--	--	--	Tify domain binding domain	Ninja-family protein AFP3 OS=Arabidopsis thaliana OX=3702 GN=AFP3 PE=1 SV=1	Ninja-family protein AFP1 OS=Dendrobium catenatum OX=906689 GN=AFP1 PE=3 SV=1	S	biological process: cellular process (GO:0009987);; biological process: signaling (GO:0023052);; biological process: single-organism process (GO:0044699);; biological process: response to stimulus (GO:0050896);; biological process: biological regulation (GO:0065007)	--
c111336.graph_c4	7	--	uncharacterized protein LOC110021909 [Phalaenopsis equestris]	--	--	--	--	--	--	--	--	Uncharacterized protein OS=Dendrobium catenatum OX=906689 GN=MA16_Dca003647 PE=4 SV=1	--	--	--
c73903.graph_c0	7	--	--	--	--	--	--	--	--	--	--	--	--	--	--
c85959.graph_c2	7	--	--	--	--	--	--	--	--	--	--	--	--	--	--
c106954.graph_c5	6	Function unknown	uncharacterized protein LOC110114760 [Dendrobium catenatum]	--	--	Molecular Function: protein binding (GO:0005515);;	--	--	--	PB1 domain	--	PB1 domain-containing protein OS=Dendrobium catenatum OX=906689 GN=MA16_Dca013087 PE=4 SV=1	S	molecular function: binding (GO:0005488)	--
c108569.graph_c4	6	Replication, recombination and repair	uncharacterized protein LOC109794341 [Cajanus cajan]	--	--	Molecular Function: methylmalonate-semialdehyde dehydrogenase (acylating) activity (GO:0004491);;	--	--	--	--	--	Retrovirus-related Pol polyprotein from transposon TNT 1-94 OS=Cajanus cajan OX=3821 GN=KK1_049371 PE=4 SV=1	L	biological process: metabolic process (GO:0008152);; biological process: single-organism process (GO:0044699);; molecular function: catalytic activity (GO:0003824)	--
c109402.graph_c0	6	Signal transduction mechanisms	putative receptor-like protein kinase [Dendrobium catenatum]	--	--	Molecular Function: protein kinase activity (GO:0004672);; Molecular Function: ATP binding (GO:0005524);; Cellular Component: integral component of membrane (GO:0016021);; Molecular Function: polysaccharide binding (GO:0030247);;	K03283|2.7e-50|qsu:112017276|K03283 heat shock 70kDa protein 1/2/6/8 | (RefSeq) heat shock cognate 70 kDa protein 2-like	[T]	Signal transduction mechanisms	Protein kinase domain;; Protein tyrosine and serine/threonine kinase;; Wall-associated receptor kinase galacturonan-binding	Rust resistance kinase Lr10 OS=Triticum aestivum OX=4565 GN=LRK10 PE=2 SV=1	Putative receptor-like protein kinase OS=Dendrobium catenatum OX=906689 GN=MA16_Dca019820 PE=4 SV=1	T	biological process: metabolic process (GO:0008152);; biological process: cellular process (GO:0009987);; molecular function: catalytic activity (GO:0003824);; molecular function: binding (GO:0005488);; cellular component: membrane (GO:0016020);; cellular component: membrane part (GO:0044425)	Spliceosome (ko03040);; Protein processing in endoplasmic reticulum (ko04141);; Endocytosis (ko04144)
c52872.graph_c1	6	Defense mechanisms	protein DETOXIFICATION 49-like [Phalaenopsis equestris]	--	--	Molecular Function: antiporter activity (GO:0015297);; Cellular Component: integral component of membrane (GO:0016021);; Molecular Function: xenobiotic transmembrane transporter activity (GO:0042910);;	K03327|9.2e-161|peq:110019180|K03327 multidrug resistance protein, MATE family | (RefSeq) protein DETOXIFICATION 49-like	[R]	General function prediction only	MatE	Protein DETOXIFICATION 49 OS=Arabidopsis thaliana OX=3702 GN=DTX49 PE=2 SV=1	Protein DETOXIFICATION OS=Dendrobium catenatum OX=906689 GN=DTXL5 PE=3 SV=1	V	biological process: localization (GO:0051179);; molecular function: transporter activity (GO:0005215);; cellular component: membrane (GO:0016020);; cellular component: membrane part (GO:0044425);; biological process: single-organism process (GO:0044699)	--
c69082.graph_c0	6	--	--	--	--	--	--	--	--	--	--	--	--	--	--
c76895.graph_c0	6	Energy production and conversion	apoptosis-inducing factor homolog B-like [Dendrobium catenatum]	[C]	Energy production and conversion	Molecular Function: oxidoreductase activity (GO:0016491);;	--	[C]	Energy production and conversion	Pyridine nucleotide-disulphide oxidoreductase;; Pyridine nucleotide-disulphide oxidoreductase	--	NADH dehydrogenase C1, chloroplastic/mitochondrial OS=Dendrobium catenatum OX=906689 GN=NDC1 PE=4 SV=1	C	biological process: metabolic process (GO:0008152);; biological process: single-organism process (GO:0044699);; molecular function: catalytic activity (GO:0003824)	--
c86296.graph_c0	6	Function unknown	uncharacterized protein LOC110103656 [Dendrobium catenatum]	[R]	General function prediction only	--	K13963|1.5e-112|vra:111242705|K13963 serpin B | (RefSeq) uncharacterized protein LOC111242705	--	--	Endonuclease/Exonuclease/phosphatase family	--	Endo/exonuclease/phosphatase domain-containing protein OS=Dendrobium catenatum OX=906689 GN=MA16_Dca011672 PE=4 SV=1	S	--	--
c105600.graph_c1	5	Posttranslational modification, protein turnover, chaperones	serine carboxypeptidase-like 27 [Dendrobium catenatum]	[E]	Amino acid transport and metabolism	Molecular Function: serine-type carboxypeptidase activity (GO:0004185);;	K16297|8.6e-205|dct:110092392|K16297 serine carboxypeptidase-like clade II [EC:3.4.16.-] | (RefSeq) serine carboxypeptidase-like 27	[OE]	--	Serine carboxypeptidase;; Double-stranded RNA binding motif	Serine carboxypeptidase-like 27 OS=Arabidopsis thaliana OX=3702 GN=SCPL27 PE=2 SV=1	Carboxypeptidase OS=Dendrobium catenatum OX=906689 GN=SCPL27 PE=3 SV=1	O	biological process: metabolic process (GO:0008152);; molecular function: catalytic activity (GO:0003824)	--
c107002.graph_c0	5	Function unknown	calcium uniporter protein 4, mitochondrial-like [Phalaenopsis equestris]	--	--	Molecular Function: calcium channel activity (GO:0005262);; Cellular Component: mitochondrial inner membrane (GO:0005743);; Molecular Function: uniporter activity (GO:0015292);; Cellular Component: integral component of membrane (GO:0016021);; Biological Process: mitochondrial calcium ion homeostasis (GO:0051560);;	K20858|2.4e-63|peq:110036184|K20858 calcium uniporter protein, mitochondrial | (RefSeq) calcium uniporter protein 4, mitochondrial-like	[R]	General function prediction only	--	Calcium uniporter protein 4, mitochondrial OS=Arabidopsis thaliana OX=3702 GN=At5g42610 PE=2 SV=1	Calcium uniporter protein OS=Dendrobium catenatum OX=906689 GN=MA16_Dca014446 PE=3 SV=1	S	biological process: localization (GO:0051179);; molecular function: transporter activity (GO:0005215);; cellular component: cell (GO:0005623);; cellular component: membrane (GO:0016020);; cellular component: organelle (GO:0043226);; cellular component: organelle part (GO:0044422);; cellular component: cell part (GO:0044464);; cellular component: membrane part (GO:0044425);; biological process: ce…	--
c109713.graph_c1	5	--	--	--	--	--	--	--	--	--	--	--	--	--	--
c46565.graph_c0	5	--	--	--	--	--	--	--	--	--	--	--	--	--	--
c52843.graph_c0	5	--	metacaspase-4-like [Dendrobium catenatum]	[R]	General function prediction only	--	K22684|5.0e-80|bna:111212923|K22684 metacaspase-1 [EC:3.4.22.-] | (RefSeq) metacaspase-5-like	[DO]	--	Caspase domain	Metacaspase-5 OS=Arabidopsis thaliana OX=3702 GN=AMC5 PE=1 SV=1	Metacaspase-6 OS=Apostasia shenzhenica OX=1088818 GN=AMC6 PE=4 SV=1	--	--	--
c66740.graph_c0	5	--	--	--	--	--	--	--	--	--	--	--	--	--	--
c78963.graph_c0	5	--	uncharacterized protein LOC110112773 [Dendrobium catenatum]	--	--	--	--	--	--	--	--	Uncharacterized protein OS=Dendrobium catenatum OX=906689 GN=MA16_Dca023603 PE=4 SV=1	--	--	--
c101746.graph_c4	4	Amino acid transport and metabolism	protein NRT1/ PTR FAMILY 2.11 [Dendrobium catenatum]	[E]	Amino acid transport and metabolism	Cellular Component: integral component of membrane (GO:0016021);; Molecular Function: transmembrane transporter activity (GO:0022857);;	K14638|5.9e-74|cmax:111493070|K14638 solute carrier family 15 (peptide/histidine transporter), member 3/4 | (RefSeq) protein NRT1/ PTR FAMILY 2.13-like	[E]	Amino acid transport and metabolism	POT family;; POT family	Protein NRT1/ PTR FAMILY 2.11 OS=Arabidopsis thaliana OX=3702 GN=NPF2.11 PE=1 SV=1	Putative peptide/nitrate transporter OS=Dendrobium catenatum OX=906689 GN=MA16_Dca020595 PE=3 SV=1	E	cellular component: membrane (GO:0016020);; cellular component: membrane part (GO:0044425);; biological process: localization (GO:0051179);; molecular function: transporter activity (GO:0005215)	--
c106902.graph_c0	4	Function unknown	calcium uniporter protein 2, mitochondrial-like [Dendrobium catenatum]	--	--	Molecular Function: calcium channel activity (GO:0005262);; Cellular Component: mitochondrial inner membrane (GO:0005743);; Molecular Function: uniporter activity (GO:0015292);; Cellular Component: integral component of membrane (GO:0016021);; Biological Process: mitochondrial calcium ion homeostasis (GO:0051560);;	K20858|8.0e-71|pda:103712097|K20858 calcium uniporter protein, mitochondrial | (RefSeq) calcium uniporter protein 2, mitochondrial-like	[R]	General function prediction only	Mitochondrial calcium uniporter	Calcium uniporter protein 2, mitochondrial OS=Arabidopsis thaliana OX=3702 GN=At2g23790 PE=2 SV=1	Calcium uniporter protein OS=Apostasia shenzhenica OX=1088818 GN=AXF42_Ash007682 PE=3 SV=1	S	biological process: localization (GO:0051179);; molecular function: transporter activity (GO:0005215);; cellular component: cell (GO:0005623);; cellular component: membrane (GO:0016020);; cellular component: organelle (GO:0043226);; cellular component: organelle part (GO:0044422);; cellular component: cell part (GO:0044464);; cellular component: membrane part (GO:0044425);; biological process: ce…	--
c108369.graph_c1	4	--	--	--	--	--	--	--	--	--	--	--	--	--	--
c108682.graph_c0	4	Lipid transport and metabolism	acetate/butyrate--CoA ligase AAE7, peroxisomal [Dendrobium catenatum]	[IQ]	--	Molecular Function: ligase activity (GO:0016874);;	K01913|6.0e-303|dct:110115861|K01913 acetate/butyrate---CoA ligase [EC:6.2.1.1 6.2.1.2] | (RefSeq) acetate/butyrate--CoA ligase AAE7, peroxisomal	[I]	Lipid transport and metabolism	AMP-binding enzyme;; AMP-binding enzyme C-terminal domain	Acetate/butyrate--CoA ligase AAE7, peroxisomal OS=Arabidopsis thaliana OX=3702 GN=AAE7 PE=1 SV=1	Acetate/butyrate--CoA ligase AAE7, peroxisomal OS=Dendrobium catenatum OX=906689 GN=AAE7 PE=4 SV=1	I	molecular function: catalytic activity (GO:0003824)	Glycolysis / Gluconeogenesis (ko00010);; Pyruvate metabolism (ko00620);; Glyoxylate and dicarboxylate metabolism (ko00630);; Butanoate metabolism (ko00650);; Carbon metabolism (ko01200)
c109897.graph_c2	4	Function unknown	protein SYM1 [Dendrobium catenatum]	--	--	Cellular Component: integral component of membrane (GO:0016021);;	K13348|7.6e-32|dct:110096157|K13348 protein Mpv17 | (RefSeq) protein SYM1	[R]	General function prediction only	Mpv17 / PMP22 family	--	Peroxisomal membrane protein PMP22 OS=Dendrobium catenatum OX=906689 GN=PMP22 PE=3 SV=1	S	cellular component: membrane (GO:0016020);; cellular component: membrane part (GO:0044425)	Peroxisome (ko04146)
c49938.graph_c0	4	Energy production and conversion	non-symbiotic hemoglobin [Dendrobium catenatum]	[C]	Energy production and conversion	Molecular Function: oxygen carrier activity (GO:0005344);; Molecular Function: oxygen binding (GO:0019825);; Molecular Function: heme binding (GO:0020037);; Molecular Function: metal ion binding (GO:0046872);;	K11968|1.4e-59|dzi:111298175|K11968 ariadne-1 [EC:2.3.2.31] | (RefSeq) probable E3 ubiquitin-protein ligase ARI2 isoform X1	[C]	Energy production and conversion	Globin	Non-symbiotic hemoglobin 2 OS=Oryza sativa subsp. japonica OX=39947 GN=HB2 PE=2 SV=1	Non-symbiotic hemoglobin 2 OS=Dendrobium catenatum OX=906689 GN=HB2 PE=3 SV=1	C	biological process: single-organism process (GO:0044699);; biological process: localization (GO:0051179);; molecular function: transporter activity (GO:0005215);; molecular function: binding (GO:0005488)	--
c105575.graph_c0	3	--	F-box/LRR-repeat protein 3 [Dendrobium catenatum]	--	--	--	K10268|7.6e-08|dct:110101151|K10268 F-box and leucine-rich repeat protein 2/20 | (RefSeq) F-box/LRR-repeat protein 3	--	--	--	--	F-box/LRR-repeat protein 3 OS=Dendrobium catenatum OX=906689 GN=FBL3 PE=4 SV=1	--	--	--
c108134.graph_c1	3	Replication, recombination and repair	DNA topoisomerase 3-alpha isoform X2 [Dendrobium catenatum]	[L]	Replication, recombination and repair	Molecular Function: DNA binding (GO:0003677);; Molecular Function: DNA topoisomerase type I (single strand cut, ATP-independent) activity (GO:0003917);; Cellular Component: chromosome (GO:0005694);; Biological Process: DNA topological change (GO:0006265);; Molecular Function: zinc ion binding (GO:0008270);;	K03165|0.0e+00|dct:110092904|K03165 DNA topoisomerase III [EC:5.6.2.1] | (RefSeq) DNA topoisomerase 3-alpha isoform X1	[L]	Replication, recombination and repair	DNA topoisomerase;; Toprim domain;; Haloacid dehalogenase-like hydrolase;; haloacid dehalogenase-like hydrolase;; HAD-hyrolase-like	DNA topoisomerase 3-alpha OS=Oryza sativa subsp. japonica OX=39947 GN=TOP3A PE=3 SV=1	DNA topoisomerase OS=Dendrobium catenatum OX=906689 GN=MA16_Dca009840 PE=3 SV=1	L	molecular function: binding (GO:0005488);; molecular function: catalytic activity (GO:0003824);; cellular component: cell (GO:0005623);; cellular component: organelle (GO:0043226);; cellular component: cell part (GO:0044464);; biological process: metabolic process (GO:0008152);; biological process: cellular process (GO:0009987);; biological process: cellular component organization or biogenesis (…	Homologous recombination (ko03440)
c108729.graph_c4	3	--	--	--	--	--	--	--	--	--	--	--	--	--	--
c109105.graph_c2	3	Energy production and conversion	SNF1-related protein kinase regulatory subunit gamma-1 [Dendrobium catenatum]	--	--	Molecular Function: kinase activity (GO:0016301);;	--	--	--	--	--	SNF1-related protein kinase regulatory subunit gamma-1 OS=Dendrobium catenatum OX=906689 GN=KING1 PE=4 SV=1	C	biological process: metabolic process (GO:0008152);; biological process: cellular process (GO:0009987);; molecular function: catalytic activity (GO:0003824)	--
c111199.graph_c7	3	--	--	--	--	--	--	--	--	--	--	--	--	--	--
c111963.graph_c0	3	Signal transduction mechanisms	mitogen-activated protein kinase kinase kinase 17-like [Dendrobium catenatum]	[NW]	--	Molecular Function: protein serine/threonine kinase activity (GO:0004674);; Molecular Function: ATP binding (GO:0005524);; Cellular Component: integral component of membrane (GO:0016021);;	K20716|1.1e-163|dct:110097159|K20716 mitogen-activated protein kinase kinase kinase 17/18 | (RefSeq) mitogen-activated protein kinase kinase kinase 17-like	[T]	Signal transduction mechanisms	Protein kinase domain;; Protein tyrosine and serine/threonine kinase	Mitogen-activated protein kinase kinase kinase 17 OS=Arabidopsis thaliana OX=3702 GN=MAPKKK17 PE=1 SV=1	Mitogen-activated protein kinase kinase kinase ANP1 OS=Dendrobium catenatum OX=906689 GN=ANP1 PE=3 SV=1	T	biological process: metabolic process (GO:0008152);; biological process: cellular process (GO:0009987);; molecular function: catalytic activity (GO:0003824);; molecular function: binding (GO:0005488);; cellular component: membrane (GO:0016020);; cellular component: membrane part (GO:0044425)	MAPK signaling pathway - plant (ko04016)
c49828.graph_c0	3	--	--	--	--	--	--	--	--	--	--	--	--	--	--
c67774.graph_c0	3	Function unknown	formin-like protein 5 [Elaeis guineensis]	--	--	--	--	--	--	VQ motif	VQ motif-containing protein 29 OS=Arabidopsis thaliana OX=3702 GN=VQ29 PE=1 SV=1	VQ domain-containing protein OS=Apostasia shenzhenica OX=1088818 GN=AXF42_Ash003153 PE=4 SV=1	S	--	--
c89151.graph_c0	3	--	hydroquinone glucosyltransferase-like [Dendrobium catenatum]	--	--	Molecular Function: UDP-glycosyltransferase activity (GO:0008194);; Molecular Function: transferase activity, transferring hexosyl groups (GO:0016758);;	K08237|1.1e-63|dct:110104547|K08237 hydroquinone glucosyltransferase [EC:2.4.1.218] | (RefSeq) hydroquinone glucosyltransferase-like	[GC]	--	--	UDP-glycosyltransferase 72B3 OS=Arabidopsis thaliana OX=3702 GN=UGT72B3 PE=2 SV=1	Glycosyltransferase OS=Dendrobium catenatum OX=906689 GN=AS PE=3 SV=1	--	molecular function: catalytic activity (GO:0003824)	--
c97723.graph_c1	3	--	--	--	--	--	--	--	--	--	--	--	--	--	--
c101410.graph_c1	2	Translation, ribosomal structure and biogenesis	eukaryotic translation initiation factor 5A-2-like [Carica papaya]	--	--	Molecular Function: translation initiation factor activity (GO:0003743);; Molecular Function: translation elongation factor activity (GO:0003746);; Biological Process: translational frameshifting (GO:0006452);; Molecular Function: ribosome binding (GO:0043022);; Biological Process: positive regulation of translational elongation (GO:0045901);; Biological Process: positive regulation of translatio…	K03263|4.1e-17|cpap:110810545|K03263 translation initiation factor 5A | (RefSeq) eukaryotic translation initiation factor 5A-2-like	[J]	Translation, ribosomal structure and biogenesis	Eukaryotic elongation factor 5A hypusine, DNA-binding OB fold	Eukaryotic translation initiation factor 5A-2 OS=Nicotiana plumbaginifolia OX=4092 GN=EIF-5A2 PE=2 SV=1	Eukaryotic translation initiation factor 5A OS=Nelumbo nucifera OX=4432 GN=LOC104603299 PE=3 SV=1	J	biological process: metabolic process (GO:0008152);; biological process: cellular process (GO:0009987);; molecular function: binding (GO:0005488);; biological process: biological regulation (GO:0065007)	--
c108679.graph_c1	2	Function unknown	F-box protein PP2-B1 [Dendrobium catenatum]	--	--	Biological Process: reproduction (GO:0000003);; Biological Process: developmental process involved in reproduction (GO:0003006);; Molecular Function: molecular_function (GO:0003674);; Molecular Function: binding (GO:0005488);; Cellular Component: cellular_component (GO:0005575);; Cellular Component: intracellular (GO:0005622);; Cellular Component: obsolete cell (GO:0005623);; Cellular Component: …	--	--	--	Phloem protein 2	F-box protein PP2-B10 OS=Arabidopsis thaliana OX=3702 GN=PP2B10 PE=1 SV=1	F-box protein PP2-B1 OS=Dendrobium catenatum OX=906689 GN=PP2B1 PE=4 SV=1	S	biological process: reproduction (GO:0000003);; biological process: reproductive process (GO:0022414);; biological process: developmental process (GO:0032502);; molecular function: binding (GO:0005488);; cellular component: cell (GO:0005623);; cellular component: cell part (GO:0044464);; cellular component: organelle (GO:0043226);; biological process: multicellular organismal process (GO:0032501)…	--
c109621.graph_c2	2	--	--	--	--	--	--	--	--	--	--	--	--	--	--
c50047.graph_c0	2	--	--	--	--	--	--	--	--	--	--	--	--	--	--
c100643.graph_c3	1	Function unknown	putative yippee-like protein Os10g0369500 [Phalaenopsis equestris]	--	--	Molecular Function: metal ion binding (GO:0046872);;	--	[R]	General function prediction only	Yippee zinc-binding/DNA-binding /Mis18, centromere assembly	Putative yippee-like protein Os10g0369500 OS=Oryza sativa subsp. japonica OX=39947 GN=Os10g0369500 PE=3 SV=1	Protein yippee-like OS=Dendrobium catenatum OX=906689 GN=MA16_Dca007314 PE=3 SV=1	S	molecular function: binding (GO:0005488)	--
c100923.graph_c0	1	--	--	--	--	--	--	--	--	--	--	--	--	--	--
c102453.graph_c1	1	Carbohydrate transport and metabolism	beta-glucosidase 6 [Dendrobium catenatum]	[G]	Carbohydrate transport and metabolism	Molecular Function: hydrolase activity, hydrolyzing O-glycosyl compounds (GO:0004553);; Biological Process: carbohydrate metabolic process (GO:0005975);;	K01188|3.6e-69|cpap:110824239|K01188 beta-glucosidase [EC:3.2.1.21] | (RefSeq) beta-glucosidase 40 isoform X1	[G]	Carbohydrate transport and metabolism	Glycosyl hydrolase family 1	Beta-glucosidase 6 OS=Oryza sativa subsp. japonica OX=39947 GN=BGLU6 PE=1 SV=1	Beta-glucosidase 6 OS=Dendrobium catenatum OX=906689 GN=BGLU6 PE=3 SV=1	G	molecular function: catalytic activity (GO:0003824);; biological process: metabolic process (GO:0008152)	Cyanoamino acid metabolism (ko00460);; Starch and sucrose metabolism (ko00500);; Phenylpropanoid biosynthesis (ko00940)
c109395.graph_c2	1	Translation, ribosomal structure and biogenesis	LOW QUALITY PROTEIN: putative amidase C869.01 [Phalaenopsis equestris]	[J]	Translation, ribosomal structure and biogenesis	Molecular Function: transferase activity (GO:0016740);;	K01426|1.5e-166|peq:110032201|K01426 amidase [EC:3.5.1.4] | (RefSeq) LOW QUALITY PROTEIN: putative amidase C869.01	[J]	Translation, ribosomal structure and biogenesis	Amidase	Probable amidase At4g34880 OS=Arabidopsis thaliana OX=3702 GN=At4g34880 PE=2 SV=1	Glutamyl-tRNA(Gln) amidotransferase subunit A, chloroplastic/mitochondrial OS=Dendrobium catenatum OX=906689 GN=GATA PE=4 SV=1	J	molecular function: catalytic activity (GO:0003824)	Arginine and proline metabolism (ko00330);; Phenylalanine metabolism (ko00360);; Tryptophan metabolism (ko00380)
c109898.graph_c6	1	Function unknown	protein SULFUR DEFICIENCY-INDUCED 1 [Dendrobium catenatum]	[R]	General function prediction only	Molecular Function: protein binding (GO:0005515);; Cellular Component: cellular_component (GO:0005575);; Cellular Component: intracellular (GO:0005622);; Cellular Component: obsolete cell (GO:0005623);; Cellular Component: nucleus (GO:0005634);; Cellular Component: nucleoplasm (GO:0005654);; Biological Process: regulation of carbohydrate metabolic process (GO:0006109);; Biological Process: regula…	K14152|1.1e-35|cpep:111783531|K14152 phosphoribosyl-ATP pyrophosphohydrolase / phosphoribosyl-AMP cyclohydrolase / histidinol dehydrogenase [EC:3.6.1.31 3.5.4.19 1.1.1.23] | (RefSeq) uncharacterized protein LOC111783531	--	--	--	Protein SULFUR DEFICIENCY-INDUCED 1 OS=Arabidopsis thaliana OX=3702 GN=SDI1 PE=2 SV=1	Uncharacterized protein OS=Dendrobium catenatum OX=906689 GN=MA16_Dca003496 PE=4 SV=1	S	molecular function: binding (GO:0005488);; cellular component: cell (GO:0005623);; cellular component: cell part (GO:0044464);; cellular component: organelle (GO:0043226);; cellular component: membrane-enclosed lumen (GO:0031974);; cellular component: organelle part (GO:0044422);; biological process: biological regulation (GO:0065007);; biological process: response to stimulus (GO:0050896);; biol…	Histidine metabolism (ko00340);; Biosynthesis of amino acids (ko01230)
c52872.graph_c0	1	Defense mechanisms	protein DETOXIFICATION 49-like [Phalaenopsis equestris]	[V]	Defense mechanisms	Molecular Function: antiporter activity (GO:0015297);; Cellular Component: integral component of membrane (GO:0016021);; Molecular Function: xenobiotic transmembrane transporter activity (GO:0042910);;	K03327|3.5e-96|peq:110019180|K03327 multidrug resistance protein, MATE family | (RefSeq) protein DETOXIFICATION 49-like	[R]	General function prediction only	MatE	Protein DETOXIFICATION 51 OS=Arabidopsis thaliana OX=3702 GN=DTX51 PE=2 SV=1	Protein DETOXIFICATION OS=Dendrobium catenatum OX=906689 GN=DTXL5 PE=3 SV=1	V	biological process: localization (GO:0051179);; molecular function: transporter activity (GO:0005215);; cellular component: membrane (GO:0016020);; cellular component: membrane part (GO:0044425);; biological process: single-organism process (GO:0044699)	--
c89288.graph_c0	1	Transcription	DELLA protein SLR1-like isoform X2, partial [Cymbidium goeringii]	--	--	Molecular Function: transcription coregulator activity (GO:0003712);; Cellular Component: nucleus (GO:0005634);;	K14494|2.2e-112|dct:110101599|K14494 DELLA protein | (RefSeq) DELLA protein SLR1	--	--	Transcriptional regulator DELLA protein N terminal;; GRAS domain family	DELLA protein GAI1 OS=Vitis vinifera OX=29760 GN=GAI1 PE=2 SV=1	DELLA protein SLR1-like isoform X2 (Fragment) OS=Cymbidium goeringii OX=112607 PE=2 SV=1	K	biological process: biological regulation (GO:0065007);; molecular function: transcription factor activity, protein binding (GO:0000988);; cellular component: cell (GO:0005623);; cellular component: organelle (GO:0043226);; cellular component: cell part (GO:0044464)	Plant hormone signal transduction (ko04075)
c90161.graph_c1	1	Amino acid transport and metabolism	amino acid permease 3 [Dendrobium catenatum]	--	--	Cellular Component: integral component of membrane (GO:0016021);;	--	[E]	Amino acid transport and metabolism	Transmembrane amino acid transporter protein	Amino acid permease 3 OS=Arabidopsis thaliana OX=3702 GN=AAP3 PE=1 SV=2	Amino acid permease 2 OS=Dendrobium catenatum OX=906689 GN=AAP2 PE=4 SV=1	E	cellular component: membrane (GO:0016020);; cellular component: membrane part (GO:0044425)	--
c96157.graph_c5	1	Transcription	probable WRKY transcription factor 26 [Dendrobium catenatum]	--	--	Molecular Function: DNA-binding transcription factor activity (GO:0003700);; Cellular Component: nucleus (GO:0005634);; Molecular Function: sequence-specific DNA binding (GO:0043565);;	K13424|4.9e-169|dct:110111489|K13424 WRKY transcription factor 33 | (RefSeq) probable WRKY transcription factor 26	--	--	WRKY DNA -binding domain	WRKY transcription factor WRKY24 OS=Oryza sativa subsp. indica OX=39946 GN=WRKY24 PE=2 SV=1	Putative WRKY transcription factor 33 OS=Dendrobium catenatum OX=906689 GN=WRKY33 PE=4 SV=1	K	biological process: biological regulation (GO:0065007);; molecular function: nucleic acid binding transcription factor activity (GO:0001071);; cellular component: cell (GO:0005623);; cellular component: organelle (GO:0043226);; cellular component: cell part (GO:0044464);; molecular function: binding (GO:0005488)	MAPK signaling pathway - plant (ko04016);; Plant-pathogen interaction (ko04626)

## Sheet: paleturquoise
#ID	Degree	eggNOG_class_annotation	nr_annotation	COG_class	COG_class_annotation	GO_annotation	KEGG_annotation	KOG_class	KOG_class_annotation	Pfam_annotation	Swissprot_annotation	TrEMBL_annotation	eggNOG_class	GO_second_level_annotation	KEGG_pathway_annotation
c109304.graph_c15	87	Function unknown	NDR1/HIN1-like protein 13 [Dendrobium catenatum]	--	--	Cellular Component: integral component of membrane (GO:0016021);;	K04077|7.7e-33|cmax:111488761|K04077 chaperonin GroEL | (RefSeq) LOW QUALITY PROTEIN: chaperonin CPN60-like 2, mitochondrial	--	--	Late embryogenesis abundant protein	--	LEA_2 domain-containing protein OS=Dendrobium catenatum OX=906689 GN=MA16_Dca009125 PE=4 SV=1	S	cellular component: membrane (GO:0016020);; cellular component: membrane part (GO:0044425)	RNA degradation (ko03018)
c90011.graph_c0	64	Function unknown	uncharacterized protein LOC110093396 [Dendrobium catenatum]	--	--	--	--	--	--	Cotton fibre expressed protein	--	Uncharacterized protein OS=Dendrobium catenatum OX=906689 GN=MA16_Dca008327 PE=4 SV=1	S	--	--
c101636.graph_c0	63	Carbohydrate transport and metabolism	PREDICTED: probable aquaporin TIP4-3 [Musa acuminata subsp. malaccensis]	[G]	Carbohydrate transport and metabolism	Molecular Function: water channel activity (GO:0015250);; Cellular Component: integral component of membrane (GO:0016021);;	K09873|3.1e-106|mus:103969275|K09873 aquaporin TIP | (RefSeq) probable aquaporin TIP4-3	[G]	Carbohydrate transport and metabolism	Major intrinsic protein	Probable aquaporin TIP4-3 OS=Oryza sativa subsp. japonica OX=39947 GN=TIP4-3 PE=2 SV=1	Uncharacterized protein OS=Musa acuminata subsp. malaccensis OX=214687 GN=103969275 PE=3 SV=1	G	biological process: single-organism process (GO:0044699);; biological process: localization (GO:0051179);; molecular function: transporter activity (GO:0005215);; cellular component: membrane (GO:0016020);; cellular component: membrane part (GO:0044425)	--
c101205.graph_c0	61	Carbohydrate transport and metabolism	Beta-glucosidase 22 [Dendrobium catenatum]	[G]	Carbohydrate transport and metabolism	Molecular Function: hydrolase activity, hydrolyzing O-glycosyl compounds (GO:0004553);; Biological Process: carbohydrate metabolic process (GO:0005975);; Cellular Component: integral component of membrane (GO:0016021);;	K01188|5.9e-131|nnu:104598958|K01188 beta-glucosidase [EC:3.2.1.21] | (RefSeq) beta-glucosidase 22-like	[G]	Carbohydrate transport and metabolism	Glycosyl hydrolase family 1;; Glycosyl hydrolase family 1	Beta-glucosidase 20 OS=Oryza sativa subsp. japonica OX=39947 GN=BGLU20 PE=2 SV=1	Beta-glucosidase 22 OS=Dendrobium catenatum OX=906689 GN=BGLU22 PE=3 SV=1	G	molecular function: catalytic activity (GO:0003824);; biological process: metabolic process (GO:0008152);; cellular component: membrane (GO:0016020);; cellular component: membrane part (GO:0044425)	Cyanoamino acid metabolism (ko00460);; Starch and sucrose metabolism (ko00500);; Phenylpropanoid biosynthesis (ko00940)
c107363.graph_c4	58	Secondary metabolites biosynthesis, transport and catabolism	laccase-22-like [Phalaenopsis equestris]	[DPM]	--	Molecular Function: copper ion binding (GO:0005507);; Biological Process: lignin catabolic process (GO:0046274);; Cellular Component: apoplast (GO:0048046);; Molecular Function: hydroquinone:oxygen oxidoreductase activity (GO:0052716);;	K05909|2.8e-243|peq:110030239|K05909 laccase [EC:1.10.3.2] | (RefSeq) laccase-22-like	[Q]	Secondary metabolites biosynthesis, transport and catabolism	Multicopper oxidase;; Multicopper oxidase;; Multicopper oxidase	Laccase-22 OS=Oryza sativa subsp. japonica OX=39947 GN=LAC22 PE=2 SV=2	Laccase OS=Dendrobium catenatum OX=906689 GN=LAC22 PE=3 SV=1	Q	molecular function: binding (GO:0005488);; biological process: metabolic process (GO:0008152);; biological process: cellular process (GO:0009987);; biological process: single-organism process (GO:0044699);; cellular component: extracellular region (GO:0005576);; molecular function: catalytic activity (GO:0003824)	--
c105561.graph_c0	54	Function unknown	COBRA-like protein 4 [Dendrobium catenatum]	--	--	Biological Process: cellulose microfibril organization (GO:0010215);; Cellular Component: integral component of membrane (GO:0016021);; Cellular Component: anchored component of membrane (GO:0031225);;	--	--	--	COBRA-like protein	COBRA-like protein 4 OS=Arabidopsis thaliana OX=3702 GN=COBL4 PE=2 SV=2	COBRA-like protein OS=Dendrobium catenatum OX=906689 GN=COBL4 PE=3 SV=1	S	biological process: cellular process (GO:0009987);; biological process: single-organism process (GO:0044699);; biological process: cellular component organization or biogenesis (GO:0071840);; cellular component: membrane (GO:0016020);; cellular component: membrane part (GO:0044425)	--
c96916.graph_c0	54	Function unknown	protein LAZY 1-like [Phalaenopsis equestris]	--	--	Cellular Component: cellular_component (GO:0005575);; Cellular Component: intracellular (GO:0005622);; Cellular Component: obsolete cell (GO:0005623);; Cellular Component: nucleus (GO:0005634);; Cellular Component: plasma membrane (GO:0005886);; Biological Process: biological_process (GO:0008150);; Biological Process: gravitropism (GO:0009630);; Biological Process: regulation of hormone levels (G…	--	--	--	--	Protein LAZY 1 OS=Oryza sativa subsp. japonica OX=39947 GN=LA1 PE=2 SV=2	protein LAZY 1-like OS=Phoenix dactylifera OX=42345 GN=LOC103718341 PE=4 SV=1	S	cellular component: cell (GO:0005623);; cellular component: cell part (GO:0044464);; cellular component: organelle (GO:0043226);; cellular component: membrane (GO:0016020);; biological process: response to stimulus (GO:0050896);; biological process: biological regulation (GO:0065007)	--
c74886.graph_c0	53	--	protein ODORANT1-like protein [Cymbidium sinense]	--	--	Molecular Function: DNA binding (GO:0003677);; Cellular Component: nucleus (GO:0005634);;	K09422|5.1e-125|dct:110104863|K09422 transcription factor MYB, plant | (RefSeq) protein ODORANT1	[K]	Transcription	Myb-like DNA-binding domain;; Myb-like DNA-binding domain	Protein ODORANT1 OS=Petunia hybrida OX=4102 GN=ODO1 PE=2 SV=1	Protein ODORANT1-like protein OS=Cymbidium sinense OX=112615 PE=2 SV=1	--	molecular function: binding (GO:0005488);; cellular component: cell (GO:0005623);; cellular component: organelle (GO:0043226);; cellular component: cell part (GO:0044464)	--
c109778.graph_c0	52	--	--	--	--	--	--	--	--	--	--	--	--	--	--
c112230.graph_c0	52	Function unknown	hypothetical protein MA16_Dca014933 [Dendrobium catenatum]	--	--	--	--	--	--	Wound-induced protein	--	Uncharacterized protein OS=Dendrobium catenatum OX=906689 GN=MA16_Dca014933 PE=4 SV=1	S	--	--
c67331.graph_c0	52	Function unknown	QWRF motif-containing protein 7 [Dendrobium catenatum]	--	--	--	--	--	--	QWRF family	QWRF motif-containing protein 3 OS=Arabidopsis thaliana OX=3702 GN=QWRF3 PE=2 SV=1	Uncharacterized protein OS=Dendrobium catenatum OX=906689 GN=MA16_Dca021326 PE=3 SV=1	S	--	--
c112870.graph_c0	51	Function unknown	fasciclin-like arabinogalactan protein 11 [Dendrobium catenatum]	--	--	Cellular Component: integral component of membrane (GO:0016021);;	--	--	--	Fasciclin domain	Fasciclin-like arabinogalactan protein 11 OS=Arabidopsis thaliana OX=3702 GN=FLA11 PE=2 SV=2	Fasciclin-like arabinogalactan protein 11 OS=Dendrobium catenatum OX=906689 GN=FLA11 PE=3 SV=1	S	cellular component: membrane (GO:0016020);; cellular component: membrane part (GO:0044425)	--
c89140.graph_c0	51	Function unknown	uncharacterized protein LOC110099834 [Dendrobium catenatum]	--	--	Cellular Component: integral component of membrane (GO:0016021);;	--	--	--	Protein of unknown function (DUF1218)	--	Uncharacterized protein OS=Dendrobium catenatum OX=906689 GN=MA16_Dca005130 PE=4 SV=1	S	cellular component: membrane (GO:0016020);; cellular component: membrane part (GO:0044425)	--
c89780.graph_c0	51	--	trichome differentiation protein GL1-like isoform X1 [Cymbidium ensifolium]	--	--	Molecular Function: DNA binding (GO:0003677);; Cellular Component: nucleus (GO:0005634);;	K09422|5.3e-23|dct:110092557|K09422 transcription factor MYB, plant | (RefSeq) trichome differentiation protein GL1-like	--	--	--	--	Trichome differentiation protein GL1-like isoform X1 OS=Cymbidium ensifolium OX=78740 PE=2 SV=1	--	molecular function: binding (GO:0005488);; cellular component: cell (GO:0005623);; cellular component: organelle (GO:0043226);; cellular component: cell part (GO:0044464)	--
c103121.graph_c0	50	Secondary metabolites biosynthesis, transport and catabolism	putative caffeoyl-CoA O-methyltransferase At1g67980 [Dendrobium catenatum]	[R]	General function prediction only	Molecular Function: O-methyltransferase activity (GO:0008171);; Biological Process: methylation (GO:0032259);;	K00588|7.2e-110|dct:110092470|K00588 caffeoyl-CoA O-methyltransferase [EC:2.1.1.104] | (RefSeq) putative caffeoyl-CoA O-methyltransferase At1g67980	[Q]	Secondary metabolites biosynthesis, transport and catabolism	O-methyltransferase;; Methyltransferase domain	Norbelladine 4'-O-methyltransferase OS=Narcissus aff. pseudonarcissus MK-2014 OX=1540222 GN=N4OMT PE=1 SV=1	Putative caffeoyl-CoA O-methyltransferase OS=Dendrobium officinale OX=142615 PE=2 SV=1	Q	biological process: metabolic process (GO:0008152);; molecular function: catalytic activity (GO:0003824)	Phenylpropanoid biosynthesis (ko00940);; Flavonoid biosynthesis (ko00941);; Stilbenoid, diarylheptanoid and gingerol biosynthesis (ko00945)
c106321.graph_c0	47	Function unknown	rhicadhesin receptor [Dendrobium catenatum]	--	--	Cellular Component: cell wall (GO:0005618);; Molecular Function: manganese ion binding (GO:0030145);; Molecular Function: nutrient reservoir activity (GO:0045735);; Cellular Component: apoplast (GO:0048046);;	--	--	--	Cupin	Germin-like protein 5-1 OS=Oryza sativa subsp. japonica OX=39947 GN=Os05g0277500 PE=2 SV=1	Germin-like protein OS=Dendrobium catenatum OX=906689 GN=MA16_Dca004455 PE=3 SV=1	S	cellular component: cell (GO:0005623);; cellular component: cell part (GO:0044464);; molecular function: binding (GO:0005488);; molecular function: nutrient reservoir activity (GO:0045735);; cellular component: extracellular region (GO:0005576)	--
c89056.graph_c0	46	Function unknown	caffeic acid 3-O-methyltransferase [Dendrobium catenatum]	[H]	Coenzyme transport and metabolism	Molecular Function: O-methyltransferase activity (GO:0008171);; Biological Process: methylation (GO:0032259);; Molecular Function: protein dimerization activity (GO:0046983);;	K13066|1.1e-171|dct:110101682|K13066 caffeic acid 3-O-methyltransferase [EC:2.1.1.68] | (RefSeq) caffeic acid 3-O-methyltransferase	[R]	General function prediction only	O-methyltransferase domain;; Dimerisation domain	Tricetin 3',4',5'-O-trimethyltransferase OS=Triticum aestivum OX=4565 GN=OMT2 PE=1 SV=1	Tricetin 3',4',5'-O-trimethyltransferase OS=Dendrobium catenatum OX=906689 GN=OMT2 PE=3 SV=1	S	biological process: metabolic process (GO:0008152);; molecular function: catalytic activity (GO:0003824);; molecular function: binding (GO:0005488)	Phenylpropanoid biosynthesis (ko00940)
c74577.graph_c0	43	Function unknown	LOW QUALITY PROTEIN: uncharacterized protein LOC110021485 [Phalaenopsis equestris]	--	--	Molecular Function: zinc ion binding (GO:0008270);;	--	--	--	--	--	B box-type domain-containing protein OS=Apostasia shenzhenica OX=1088818 GN=AXF42_Ash015552 PE=4 SV=1	S	molecular function: binding (GO:0005488)	--
c82293.graph_c0	43	Lipid transport and metabolism	glycerol-3-phosphate acyltransferase 1 [Dendrobium catenatum]	--	--	Cellular Component: integral component of membrane (GO:0016021);; Molecular Function: transferase activity, transferring acyl groups (GO:0016746);;	K13508|4.7e-250|dct:110114007|K13508 glycerol-3-phosphate acyltransferase [EC:2.3.1.15 2.3.1.198] | (RefSeq) glycerol-3-phosphate acyltransferase 1	--	--	haloacid dehalogenase-like hydrolase;; Acyltransferase	Glycerol-3-phosphate acyltransferase 1 OS=Arabidopsis thaliana OX=3702 GN=GPAT1 PE=1 SV=1	Glycerol-3-phosphate acyltransferase 1 OS=Dendrobium catenatum OX=906689 GN=GPAT1 PE=4 SV=1	I	cellular component: membrane (GO:0016020);; cellular component: membrane part (GO:0044425);; molecular function: catalytic activity (GO:0003824)	Glycerolipid metabolism (ko00561);; Glycerophospholipid metabolism (ko00564)
c54194.graph_c0	42	Function unknown	zinc finger protein GIS3-like [Dendrobium catenatum]	--	--	Biological Process: cell morphogenesis (GO:0000902);; Biological Process: cell morphogenesis involved in differentiation (GO:0000904);; Molecular Function: regulatory region nucleic acid binding (GO:0001067);; Biological Process: response to acid chemical (GO:0001101);; Molecular Function: molecular_function (GO:0003674);; Molecular Function: nucleic acid binding (GO:0003676);; Molecular Function…	K10773|2.7e-06|egu:105039152|K10773 endonuclease III [EC:4.2.99.18] | (RefSeq) putative DNA glycosylase At3g47830 isoform X1	--	--	--	Zinc finger protein GIS3 OS=Arabidopsis thaliana OX=3702 GN=GIS3 PE=1 SV=1	Zinc finger protein 6 OS=Dendrobium catenatum OX=906689 GN=ZFP6 PE=4 SV=1	S	biological process: cellular process (GO:0009987);; biological process: developmental process (GO:0032502);; biological process: single-organism process (GO:0044699);; biological process: cellular component organization or biogenesis (GO:0071840);; molecular function: binding (GO:0005488);; biological process: response to stimulus (GO:0050896);; biological process: biological regulation (GO:00650…	Base excision repair (ko03410)
c78572.graph_c1	42	Function unknown	protein trichome birefringence-like 3 [Phalaenopsis equestris]	--	--	Biological Process: polysaccharide biosynthetic process (GO:0000271);; Molecular Function: molecular_function (GO:0003674);; Molecular Function: catalytic activity (GO:0003824);; Cellular Component: cellular_component (GO:0005575);; Cellular Component: intracellular (GO:0005622);; Cellular Component: obsolete cell (GO:0005623);; Cellular Component: cytoplasm (GO:0005737);; Cellular Component: Gol…	K23877|6.9e-23|pop:7457851|K23877 xyloglucan O-acetyltransferase | (RefSeq) protein ALTERED XYLOGLUCAN 4	--	--	GDSL/SGNH-like Acyl-Esterase family found in Pmr5 and Cas1p	Protein trichome birefringence-like 3 OS=Arabidopsis thaliana OX=3702 GN=TBL3 PE=2 SV=1	PMR5N domain-containing protein OS=Apostasia shenzhenica OX=1088818 GN=AXF42_Ash011129 PE=3 SV=1	S	biological process: metabolic process (GO:0008152);; biological process: single-organism process (GO:0044699);; molecular function: catalytic activity (GO:0003824);; cellular component: cell (GO:0005623);; cellular component: cell part (GO:0044464);; cellular component: organelle (GO:0043226);; cellular component: membrane (GO:0016020);; biological process: cellular process (GO:0009987);; biologi…	--
c97968.graph_c3	41	Lipid transport and metabolism	GDSL esterase/lipase At5g37690 [Dendrobium catenatum]	[IR]	--	Molecular Function: hydrolase activity, acting on ester bonds (GO:0016788);;	K00679|2.2e-34|cic:CICLE_v10027727mg|K00679 phospholipid:diacylglycerol acyltransferase [EC:2.3.1.158] | (RefSeq) hypothetical protein	--	--	GDSL-like Lipase/Acylhydrolase	GDSL esterase/lipase At5g37690 OS=Arabidopsis thaliana OX=3702 GN=At5g37690 PE=2 SV=1	GDSL esterase/lipase OS=Dendrobium catenatum OX=906689 GN=MA16_Dca026195 PE=3 SV=1	I	molecular function: catalytic activity (GO:0003824)	Glycerolipid metabolism (ko00561)
c107512.graph_c1	40	Posttranslational modification, protein turnover, chaperones	cellulose synthase A catalytic subunit 7 [UDP-forming] [Elaeis guineensis]	--	--	Cellular Component: Golgi apparatus (GO:0005794);; Cellular Component: trans-Golgi network (GO:0005802);; Cellular Component: plasma membrane (GO:0005886);; Biological Process: plant-type primary cell wall biogenesis (GO:0009833);; Cellular Component: integral component of membrane (GO:0016021);; Molecular Function: cellulose synthase activity (GO:0016759);; Molecular Function: cellulose synthase…	K10999|3.4e-283|egu:105054445|K10999 cellulose synthase A [EC:2.4.1.12] | (RefSeq) cellulose synthase A catalytic subunit 7 [UDP-forming]	--	--	Cellulose synthase;; Zinc-binding RING-finger	Cellulose synthase A catalytic subunit 7 [UDP-forming] OS=Oryza sativa subsp. japonica OX=39947 GN=CESA7 PE=2 SV=1	Cellulose synthase OS=Phoenix dactylifera OX=42345 GN=LOC103703901 PE=3 SV=1	O	cellular component: cell (GO:0005623);; cellular component: organelle (GO:0043226);; cellular component: cell part (GO:0044464);; cellular component: organelle part (GO:0044422);; cellular component: membrane (GO:0016020);; biological process: cellular process (GO:0009987);; biological process: single-organism process (GO:0044699);; biological process: cellular component organization or biogenesi…	--
c52167.graph_c0	31	Transcription	protein CUP-SHAPED COTYLEDON 1-like [Dendrobium catenatum]	--	--	Molecular Function: DNA binding (GO:0003677);; Cellular Component: nucleus (GO:0005634);; Biological Process: regulation of transcription, DNA-templated (GO:0006355);;	K00521|5.2e-35|cmos:111447866|K00521 ferric-chelate reductase [EC:1.16.1.7] | (RefSeq) ferric reduction oxidase 7, chloroplastic-like	--	--	No apical meristem (NAM) protein	Protein CUP-SHAPED COTYLEDON 2 OS=Arabidopsis thaliana OX=3702 GN=NAC098 PE=1 SV=1	Protein CUP-SHAPED COTYLEDON 2 OS=Dendrobium catenatum OX=906689 GN=NAC098 PE=4 SV=1	K	molecular function: binding (GO:0005488);; cellular component: cell (GO:0005623);; cellular component: organelle (GO:0043226);; cellular component: cell part (GO:0044464);; biological process: biological regulation (GO:0065007)	--
c62079.graph_c0	31	Transcription	Homeobox protein knotted-1-like 2 [Dendrobium catenatum]	--	--	Cellular Component: nucleus (GO:0005634);; Biological Process: regulation of transcription, DNA-templated (GO:0006355);; Molecular Function: sequence-specific DNA binding (GO:0043565);;	--	[K]	Transcription	Homeobox KN domain;; KNOX2 domain;; ELK domain;; Homeodomain;; KNOX1 domain	Homeobox protein knotted-1-like 2 OS=Malus domestica OX=3750 PE=2 SV=1	Homeobox protein knotted-1-like 2 OS=Dendrobium catenatum OX=906689 GN=MA16_Dca001929 PE=3 SV=1	K	cellular component: cell (GO:0005623);; cellular component: organelle (GO:0043226);; cellular component: cell part (GO:0044464);; biological process: biological regulation (GO:0065007);; molecular function: binding (GO:0005488)	--
c102913.graph_c0	30	--	--	--	--	--	--	--	--	--	--	--	--	--	--
c52023.graph_c0	29	Function unknown	putrescine hydroxycinnamoyltransferase 1-like [Phalaenopsis equestris]	--	--	Molecular Function: transferase activity, transferring acyl groups other than amino-acyl groups (GO:0016747);;	K13065|6.5e-32|ppp:112280237|K13065 shikimate O-hydroxycinnamoyltransferase [EC:2.3.1.133] | (RefSeq) shikimate O-hydroxycinnamoyltransferase-like	--	--	Transferase family	(Z)-3-hexen-1-ol acetyltransferase OS=Arabidopsis thaliana OX=3702 GN=CHAT PE=1 SV=1	Shikimate O-hydroxycinnamoyltransferase OS=Dendrobium catenatum OX=906689 GN=HST PE=3 SV=1	S	molecular function: catalytic activity (GO:0003824)	Phenylpropanoid biosynthesis (ko00940);; Flavonoid biosynthesis (ko00941);; Stilbenoid, diarylheptanoid and gingerol biosynthesis (ko00945)
c111601.graph_c0	28	Function unknown	F-box/LRR-repeat protein At3g48880-like [Phalaenopsis equestris]	--	--	Molecular Function: protein binding (GO:0005515);;	--	--	--	F-box-like	--	F-box/LRR-repeat protein OS=Dendrobium catenatum OX=906689 GN=MA16_Dca020738 PE=4 SV=1	S	molecular function: binding (GO:0005488)	--
c111629.graph_c0	27	Function unknown	zinc finger protein 2 [Dendrobium catenatum]	--	--	Molecular Function: molecular_function (GO:0003674);; Molecular Function: DNA-binding transcription factor activity (GO:0003700);; Cellular Component: cellular_component (GO:0005575);; Cellular Component: intracellular (GO:0005622);; Cellular Component: obsolete cell (GO:0005623);; Cellular Component: nucleus (GO:0005634);; Biological Process: regulation of transcription, DNA-templated (GO:000635…	--	--	--	C2H2-type zinc finger	Zinc finger protein 2 OS=Arabidopsis thaliana OX=3702 GN=ZFP2 PE=1 SV=1	Zinc finger protein 2 OS=Dendrobium catenatum OX=906689 GN=ZFP2 PE=4 SV=1	S	biological process: biological regulation (GO:0065007);; molecular function: nucleic acid binding transcription factor activity (GO:0001071);; cellular component: cell (GO:0005623);; cellular component: cell part (GO:0044464);; cellular component: organelle (GO:0043226)	--
c89889.graph_c0	27	--	transcription factor MYB26-like isoform X1 [Phalaenopsis equestris]	--	--	Molecular Function: DNA binding (GO:0003677);; Cellular Component: nucleus (GO:0005634);;	K09422|3.6e-176|peq:110020291|K09422 transcription factor MYB, plant | (RefSeq) transcription factor MYB26-like isoform X1	[K]	Transcription	Myb-like DNA-binding domain;; Myb-like DNA-binding domain	Transcription factor MYB86 OS=Arabidopsis thaliana OX=3702 GN=MYB86 PE=2 SV=1	Transcription factor MYB86 OS=Dendrobium catenatum OX=906689 GN=MYB86 PE=4 SV=1	--	molecular function: binding (GO:0005488);; cellular component: cell (GO:0005623);; cellular component: organelle (GO:0043226);; cellular component: cell part (GO:0044464)	--
c106796.graph_c1	26	--	--	--	--	--	--	--	--	--	--	--	--	--	--
c102232.graph_c0	25	Lipid transport and metabolism	very-long-chain enoyl-CoA reductase-like isoform X2 [Dendrobium catenatum]	--	--	Biological Process: lipid metabolic process (GO:0006629);; Cellular Component: integral component of membrane (GO:0016021);; Molecular Function: oxidoreductase activity, acting on the CH-CH group of donors (GO:0016627);;	K10258|2.2e-52|peq:110024888|K10258 very-long-chain enoyl-CoA reductase [EC:1.3.1.93] | (RefSeq) very-long-chain enoyl-CoA reductase-like	[I]	Lipid transport and metabolism	--	Very-long-chain enoyl-CoA reductase OS=Arabidopsis thaliana OX=3702 GN=ECR PE=1 SV=1	Very-long-chain enoyl-CoA reductase OS=Dendrobium catenatum OX=906689 GN=ECR PE=3 SV=1	I	biological process: metabolic process (GO:0008152);; biological process: single-organism process (GO:0044699);; cellular component: membrane (GO:0016020);; cellular component: membrane part (GO:0044425);; molecular function: catalytic activity (GO:0003824)	Fatty acid elongation (ko00062);; Biosynthesis of unsaturated fatty acids (ko01040);; Fatty acid metabolism (ko01212)
c112786.graph_c0	25	--	uncharacterized protein LOC110097060 [Dendrobium catenatum]	--	--	--	--	--	--	--	--	Uncharacterized protein OS=Dendrobium catenatum OX=906689 GN=MA16_Dca013732 PE=4 SV=1	--	--	--
c84676.graph_c0	25	Function unknown	protein trichome birefringence-like 33 [Phalaenopsis equestris]	--	--	Cellular Component: integral component of membrane (GO:0016021);;	K23877|2.6e-10|cic:CICLE_v10015360mg|K23877 xyloglucan O-acetyltransferase | (RefSeq) hypothetical protein	--	--	GDSL/SGNH-like Acyl-Esterase family found in Pmr5 and Cas1p	Protein trichome birefringence-like 33 OS=Arabidopsis thaliana OX=3702 GN=TBL33 PE=2 SV=1	PMR5N domain-containing protein OS=Dendrobium catenatum OX=906689 GN=MA16_Dca008771 PE=3 SV=1	S	cellular component: membrane (GO:0016020);; cellular component: membrane part (GO:0044425)	--
c101502.graph_c0	24	Transcription	transcription factor JUNGBRUNNEN 1 isoform X2 [Dendrobium catenatum]	--	--	Molecular Function: DNA binding (GO:0003677);; Cellular Component: nucleus (GO:0005634);; Biological Process: regulation of transcription, DNA-templated (GO:0006355);;	K00521|2.6e-42|cmos:111447866|K00521 ferric-chelate reductase [EC:1.16.1.7] | (RefSeq) ferric reduction oxidase 7, chloroplastic-like	--	--	No apical meristem (NAM) protein	Transcription factor JUNGBRUNNEN 1 OS=Arabidopsis thaliana OX=3702 GN=JUB1 PE=1 SV=1	Transcription factor JUNGBRUNNEN 1 OS=Dendrobium catenatum OX=906689 GN=JUB1 PE=4 SV=1	K	molecular function: binding (GO:0005488);; cellular component: cell (GO:0005623);; cellular component: organelle (GO:0043226);; cellular component: cell part (GO:0044464);; biological process: biological regulation (GO:0065007)	--
c102232.graph_c1	24	Lipid transport and metabolism	very-long-chain enoyl-CoA reductase-like [Dendrobium catenatum]	--	--	Biological Process: lipid metabolic process (GO:0006629);; Cellular Component: integral component of membrane (GO:0016021);; Molecular Function: oxidoreductase activity, acting on the CH-CH group of donors (GO:0016627);;	K10258|1.5e-86|dct:110115851|K10258 very-long-chain enoyl-CoA reductase [EC:1.3.1.93] | (RefSeq) very-long-chain enoyl-CoA reductase-like	[I]	Lipid transport and metabolism	3-oxo-5-alpha-steroid 4-dehydrogenase	Very-long-chain enoyl-CoA reductase OS=Arabidopsis thaliana OX=3702 GN=ECR PE=1 SV=1	Very-long-chain enoyl-CoA reductase OS=Dendrobium catenatum OX=906689 GN=ECR PE=3 SV=1	I	biological process: metabolic process (GO:0008152);; biological process: single-organism process (GO:0044699);; cellular component: membrane (GO:0016020);; cellular component: membrane part (GO:0044425);; molecular function: catalytic activity (GO:0003824)	Fatty acid elongation (ko00062);; Biosynthesis of unsaturated fatty acids (ko01040);; Fatty acid metabolism (ko01212)
c110546.graph_c0	24	Carbohydrate transport and metabolism	cellulose synthase A catalytic subunit 4 [UDP-forming] isoform X1 [Dendrobium catenatum]	--	--	Cellular Component: plasma membrane (GO:0005886);; Cellular Component: integral component of membrane (GO:0016021);; Molecular Function: cellulose synthase (UDP-forming) activity (GO:0016760);; Biological Process: cellulose biosynthetic process (GO:0030244);; Molecular Function: metal ion binding (GO:0046872);; Biological Process: cell wall organization (GO:0071555);;	K10999|2.4e-261|dct:110114279|K10999 cellulose synthase A [EC:2.4.1.12] | (RefSeq) cellulose synthase A catalytic subunit 4 [UDP-forming] isoform X1	--	--	Cellulose synthase;; Zinc-binding RING-finger	Cellulose synthase A catalytic subunit 8 [UDP-forming] OS=Arabidopsis thaliana OX=3702 GN=CESA8 PE=1 SV=1	Cellulose synthase OS=Dendrobium catenatum OX=906689 GN=CESA4 PE=3 SV=1	G	cellular component: cell (GO:0005623);; cellular component: membrane (GO:0016020);; cellular component: cell part (GO:0044464);; cellular component: membrane part (GO:0044425);; molecular function: catalytic activity (GO:0003824);; biological process: metabolic process (GO:0008152);; biological process: cellular process (GO:0009987);; biological process: single-organism process (GO:0044699);; mol…	--
c103016.graph_c0	22	Secondary metabolites biosynthesis, transport and catabolism	putative caffeoyl-CoA O-methyltransferase At1g67980 [Dendrobium catenatum]	[R]	General function prediction only	Molecular Function: O-methyltransferase activity (GO:0008171);; Biological Process: methylation (GO:0032259);;	K00588|7.9e-45|dct:110092470|K00588 caffeoyl-CoA O-methyltransferase [EC:2.1.1.104] | (RefSeq) putative caffeoyl-CoA O-methyltransferase At1g67980	[Q]	Secondary metabolites biosynthesis, transport and catabolism	O-methyltransferase	Caffeoyl-CoA O-methyltransferase OS=Populus kitakamiensis OX=34292 PE=2 SV=1	Caffeoyl-CoA O-methyltransferase OS=Dendrobium catenatum OX=906689 GN=MA16_Dca007907 PE=4 SV=1	Q	biological process: metabolic process (GO:0008152);; molecular function: catalytic activity (GO:0003824)	Phenylpropanoid biosynthesis (ko00940);; Flavonoid biosynthesis (ko00941);; Stilbenoid, diarylheptanoid and gingerol biosynthesis (ko00945)
c111504.graph_c0	22	Function unknown	calmodulin-like protein 1 [Dendrobium catenatum]	--	--	Molecular Function: calcium ion binding (GO:0005509);; Cellular Component: integral component of membrane (GO:0016021);;	K13448|1.3e-28|dct:110114818|K13448 calcium-binding protein CML | (RefSeq) calmodulin-like protein 1	--	--	EF-hand domain pair;; EF hand;; EF-hand domain;; EF hand	--	EF-hand domain-containing protein OS=Dendrobium catenatum OX=906689 GN=MA16_Dca021482 PE=4 SV=1	S	molecular function: binding (GO:0005488);; cellular component: membrane (GO:0016020);; cellular component: membrane part (GO:0044425)	Plant-pathogen interaction (ko04626)
c88781.graph_c0	21	Function unknown	hypothetical protein MA16_Dca008771 [Dendrobium catenatum]	--	--	Cellular Component: integral component of membrane (GO:0016021);;	K23877|5.1e-21|dosa:Os06t0235200-01|K23877 xyloglucan O-acetyltransferase | (RefSeq) Os06g0235200; Protein of unknown function DUF231 domain containing protein.	--	--	PMR5 N terminal Domain;; GDSL/SGNH-like Acyl-Esterase family found in Pmr5 and Cas1p	Protein trichome birefringence-like 33 OS=Arabidopsis thaliana OX=3702 GN=TBL33 PE=2 SV=1	PMR5N domain-containing protein OS=Dendrobium catenatum OX=906689 GN=MA16_Dca008771 PE=3 SV=1	S	cellular component: membrane (GO:0016020);; cellular component: membrane part (GO:0044425)	--
c106487.graph_c0	20	--	uncharacterized protein LOC110032997 [Phalaenopsis equestris]	--	--	--	--	--	--	--	--	Uncharacterized protein OS=Dendrobium catenatum OX=906689 GN=MA16_Dca009724 PE=4 SV=1	--	--	--
c107363.graph_c1	20	Secondary metabolites biosynthesis, transport and catabolism	hypothetical protein B296_00024204 [Ensete ventricosum]	--	--	Molecular Function: copper ion binding (GO:0005507);; Biological Process: lignin catabolic process (GO:0046274);; Cellular Component: apoplast (GO:0048046);; Molecular Function: hydroquinone:oxygen oxidoreductase activity (GO:0052716);;	K05909|5.3e-22|peq:110030239|K05909 laccase [EC:1.10.3.2] | (RefSeq) laccase-22-like	[Q]	Secondary metabolites biosynthesis, transport and catabolism	Multicopper oxidase	Laccase-22 OS=Oryza sativa subsp. japonica OX=39947 GN=LAC22 PE=2 SV=2	Laccase OS=Aegilops tauschii OX=37682 GN=F775_18781 PE=3 SV=1	Q	molecular function: binding (GO:0005488);; biological process: metabolic process (GO:0008152);; biological process: cellular process (GO:0009987);; biological process: single-organism process (GO:0044699);; cellular component: extracellular region (GO:0005576);; molecular function: catalytic activity (GO:0003824)	--
c103016.graph_c1	19	Secondary metabolites biosynthesis, transport and catabolism	putative caffeoyl-CoA O-methyltransferase At1g67980 [Phalaenopsis equestris]	[R]	General function prediction only	Molecular Function: O-methyltransferase activity (GO:0008171);; Biological Process: methylation (GO:0032259);;	K00588|4.4e-59|peq:110031934|K00588 caffeoyl-CoA O-methyltransferase [EC:2.1.1.104] | (RefSeq) putative caffeoyl-CoA O-methyltransferase At1g67980	[Q]	Secondary metabolites biosynthesis, transport and catabolism	O-methyltransferase	Norbelladine 4'-O-methyltransferase OS=Narcissus aff. pseudonarcissus MK-2014 OX=1540222 GN=N4OMT PE=1 SV=1	Putative caffeoyl-CoA O-methyltransferase OS=Dendrobium officinale OX=142615 PE=2 SV=1	Q	biological process: metabolic process (GO:0008152);; molecular function: catalytic activity (GO:0003824)	Phenylpropanoid biosynthesis (ko00940);; Flavonoid biosynthesis (ko00941);; Stilbenoid, diarylheptanoid and gingerol biosynthesis (ko00945)
c108720.graph_c0	19	--	--	--	--	--	--	--	--	--	--	--	--	--	--
c71115.graph_c0	19	--	--	--	--	--	--	--	--	DVL family	--	Uncharacterized protein OS=Musa acuminata subsp. malaccensis OX=214687 PE=4 SV=1	--	--	--
c89455.graph_c0	18	Transcription	MADS-box protein-like protein, partial [Cymbidium goeringii]	--	--	Molecular Function: DNA-binding transcription factor activity (GO:0003700);; Cellular Component: nucleus (GO:0005634);;	K09264|6.9e-30|dct:110105915|K09264 MADS-box transcription factor, plant | (RefSeq) MADS-box transcription factor 3-like	[K]	Transcription	K-box region	Agamous-like MADS-box protein MADS1 OS=Vitis vinifera OX=29760 GN=MADS1 PE=2 SV=1	MADS-box protein-like protein (Fragment) OS=Cymbidium goeringii OX=112607 PE=2 SV=1	K	biological process: biological regulation (GO:0065007);; molecular function: nucleic acid binding transcription factor activity (GO:0001071);; cellular component: cell (GO:0005623);; cellular component: organelle (GO:0043226);; cellular component: cell part (GO:0044464)	--
c89580.graph_c0	17	--	myb-related protein Zm1 [Dendrobium catenatum]	--	--	Molecular Function: DNA binding (GO:0003677);; Cellular Component: nucleus (GO:0005634);;	K09422|1.8e-94|dct:110114571|K09422 transcription factor MYB, plant | (RefSeq) myb-related protein Zm1	[K]	Transcription	Myb-like DNA-binding domain;; Myb-like DNA-binding domain	Myb-related protein Zm1 OS=Zea mays OX=4577 PE=2 SV=1	Myb-related protein Zm1 OS=Dendrobium catenatum OX=906689 GN=MA16_Dca019092 PE=4 SV=1	--	molecular function: binding (GO:0005488);; cellular component: cell (GO:0005623);; cellular component: organelle (GO:0043226);; cellular component: cell part (GO:0044464)	--
c113319.graph_c0	16	Carbohydrate transport and metabolism	Non-specific lipid-transfer protein 3 [Dendrobium catenatum]	--	--	Biological Process: lipid transport (GO:0006869);; Molecular Function: lipid binding (GO:0008289);;	--	--	--	Protease inhibitor/seed storage/LTP family	Stigma/stylar cysteine-rich adhesin OS=Lilium longiflorum OX=4690 GN=SCA PE=1 SV=1	Non-specific lipid-transfer protein OS=Dendrobium catenatum OX=906689 GN=LTP3 PE=3 SV=1	G	biological process: single-organism process (GO:0044699);; biological process: localization (GO:0051179);; molecular function: binding (GO:0005488)	--
c84281.graph_c0	16	Transcription	MADS-box protein-like protein, partial [Cymbidium goeringii]	--	--	Molecular Function: RNA polymerase II transcription regulatory region sequence-specific DNA binding (GO:0000977);; Molecular Function: DNA-binding transcription factor activity (GO:0003700);; Cellular Component: nucleus (GO:0005634);; Biological Process: positive regulation of transcription by RNA polymerase II (GO:0045944);; Molecular Function: protein dimerization activity (GO:0046983);;	K09264|2.4e-107|dct:110112591|K09264 MADS-box transcription factor, plant | (RefSeq) truncated transcription factor CAULIFLOWER A	[K]	Transcription	K-box region;; SRF-type transcription factor (DNA-binding and dimerisation domain)	Agamous-like MADS-box protein AP1 OS=Vitis vinifera OX=29760 GN=AP1 PE=2 SV=1	MADS-box protein-like protein (Fragment) OS=Cymbidium goeringii OX=112607 PE=2 SV=1	K	molecular function: binding (GO:0005488);; biological process: biological regulation (GO:0065007);; molecular function: nucleic acid binding transcription factor activity (GO:0001071);; cellular component: cell (GO:0005623);; cellular component: organelle (GO:0043226);; cellular component: cell part (GO:0044464)	--
c89299.graph_c0	16	Secondary metabolites biosynthesis, transport and catabolism	cytochrome P450 714B3 [Dendrobium catenatum]	[QV]	--	Molecular Function: monooxygenase activity (GO:0004497);; Molecular Function: iron ion binding (GO:0005506);; Molecular Function: oxidoreductase activity, acting on paired donors, with incorporation or reduction of molecular oxygen (GO:0016705);; Molecular Function: heme binding (GO:0020037);;	K20666|4.2e-228|dct:110098748|K20666 gibberellin 13-oxidase [EC:1.14.-.-] | (RefSeq) cytochrome P450 714B3	[QI]	--	Cytochrome P450;; Cytochrome P450	Cytochrome P450 714B3 OS=Zea mays OX=4577 GN=CYP714B3 PE=2 SV=1	Cytochrome P450 714B3 OS=Dendrobium catenatum OX=906689 GN=CYP714B3 PE=3 SV=1	Q	biological process: metabolic process (GO:0008152);; biological process: single-organism process (GO:0044699);; molecular function: catalytic activity (GO:0003824);; molecular function: binding (GO:0005488)	--
c89455.graph_c2	16	Transcription	class C MADS-domain transcription factor, partial [Phragmipedium longifolium]	--	--	Molecular Function: RNA polymerase II transcription regulatory region sequence-specific DNA binding (GO:0000977);; Molecular Function: DNA-binding transcription factor activity (GO:0003700);; Cellular Component: nucleus (GO:0005634);; Biological Process: positive regulation of transcription by RNA polymerase II (GO:0045944);; Molecular Function: protein dimerization activity (GO:0046983);;	K09264|2.4e-52|dct:110104379|K09264 MADS-box transcription factor, plant | (RefSeq) floral homeotic protein AGAMOUS-like	[K]	Transcription	SRF-type transcription factor (DNA-binding and dimerisation domain);; K-box region	Floral homeotic protein AGAMOUS OS=Panax ginseng OX=4054 GN=AG2 PE=2 SV=1	Class C MADS-domain transcription factor (Fragment) OS=Phragmipedium longifolium OX=53134 GN=MADS-box PE=2 SV=1	K	molecular function: binding (GO:0005488);; biological process: biological regulation (GO:0065007);; molecular function: nucleic acid binding transcription factor activity (GO:0001071);; cellular component: cell (GO:0005623);; cellular component: organelle (GO:0043226);; cellular component: cell part (GO:0044464)	--
c66527.graph_c0	15	Signal transduction mechanisms	Calcium-binding protein CML24 [Apostasia shenzhenica]	--	--	Molecular Function: calcium ion binding (GO:0005509);;	K13448|2.8e-18|dct:110114818|K13448 calcium-binding protein CML | (RefSeq) calmodulin-like protein 1	--	--	EF hand;; EF-hand domain;; EF hand	--	Calcium-binding protein CML24 OS=Apostasia shenzhenica OX=1088818 GN=CML24 PE=4 SV=1	T	molecular function: binding (GO:0005488)	Plant-pathogen interaction (ko04626)
c96583.graph_c0	15	Function unknown	BURP domain-containing protein 5-like [Dendrobium catenatum]	--	--	--	--	--	--	BURP domain	BURP domain-containing protein 5 OS=Oryza sativa subsp. japonica OX=39947 GN=BURP5 PE=2 SV=2	BURP domain-containing protein 5 OS=Dendrobium catenatum OX=906689 GN=BURP5 PE=4 SV=1	S	--	--
c50991.graph_c0	13	--	Protein Mut11 [Dendrobium catenatum]	--	--	--	--	--	--	--	--	Protein Mut11 OS=Dendrobium catenatum OX=906689 GN=Mut11 PE=4 SV=1	--	--	--
c101714.graph_c0	12	Lipid transport and metabolism	probable glycerol-3-phosphate acyltransferase 3 [Dendrobium catenatum]	--	--	Cellular Component: integral component of membrane (GO:0016021);; Molecular Function: transferase activity, transferring acyl groups (GO:0016746);;	K13508|9.2e-205|dct:110111754|K13508 glycerol-3-phosphate acyltransferase [EC:2.3.1.15 2.3.1.198] | (RefSeq) probable glycerol-3-phosphate acyltransferase 3	--	--	Acyltransferase	Probable glycerol-3-phosphate acyltransferase 3 OS=Arabidopsis thaliana OX=3702 GN=GPAT3 PE=2 SV=1	Putative glycerol-3-phosphate acyltransferase 3 OS=Dendrobium catenatum OX=906689 GN=GPAT3 PE=4 SV=1	I	cellular component: membrane (GO:0016020);; cellular component: membrane part (GO:0044425);; molecular function: catalytic activity (GO:0003824)	Glycerolipid metabolism (ko00561);; Glycerophospholipid metabolism (ko00564)
c107389.graph_c5	12	--	--	--	--	--	--	--	--	--	--	--	--	--	--
c108768.graph_c1	10	RNA processing and modification	uncharacterized protein LOC110098711 isoform X2 [Dendrobium catenatum]	--	--	Cellular Component: commitment complex (GO:0000243);; Biological Process: spliceosomal complex assembly (GO:0000245);; Biological Process: RNA splicing, via transesterification reactions (GO:0000375);; Biological Process: RNA splicing, via transesterification reactions with bulged adenosine as nucleophile (GO:0000377);; Biological Process: mRNA 5'-splice site recognition (GO:0000395);; Biological…	K13217|0.0e+00|dct:110098711|K13217 pre-mRNA-processing factor 39 | (RefSeq) uncharacterized protein LOC110098711 isoform X1	[A]	RNA processing and modification	Seed dormancy control;; bZIP transcription factor;; Basic region leucine zipper	Transcription factor TGAL4 OS=Oryza sativa subsp. japonica OX=39947 GN=TGAL4 PE=1 SV=1	Uncharacterized protein OS=Dendrobium catenatum OX=906689 GN=MA16_Dca014865 PE=4 SV=1	A	cellular component: cell (GO:0005623);; cellular component: macromolecular complex (GO:0032991);; cellular component: organelle (GO:0043226);; cellular component: organelle part (GO:0044422);; cellular component: cell part (GO:0044464);; biological process: metabolic process (GO:0008152);; biological process: cellular process (GO:0009987);; biological process: cellular component organization or b…	--
c89958.graph_c0	10	Transcription	protein CUP-SHAPED COTYLEDON 1-like [Phalaenopsis equestris]	--	--	Molecular Function: DNA binding (GO:0003677);; Cellular Component: nucleus (GO:0005634);; Biological Process: regulation of transcription, DNA-templated (GO:0006355);;	K00521|4.2e-34|cmos:111447866|K00521 ferric-chelate reductase [EC:1.16.1.7] | (RefSeq) ferric reduction oxidase 7, chloroplastic-like	--	--	No apical meristem (NAM) protein	Protein CUP-SHAPED COTYLEDON 2 OS=Arabidopsis thaliana OX=3702 GN=NAC098 PE=1 SV=1	Protein CUP-SHAPED COTYLEDON 2 OS=Dendrobium catenatum OX=906689 GN=NAC098 PE=4 SV=1	K	molecular function: binding (GO:0005488);; cellular component: cell (GO:0005623);; cellular component: organelle (GO:0043226);; cellular component: cell part (GO:0044464);; biological process: biological regulation (GO:0065007)	--
c102943.graph_c0	8	Function unknown	phosphatidylcholine:diacylglycerol cholinephosphotransferase 1-like [Phalaenopsis equestris]	--	--	Cellular Component: integral component of membrane (GO:0016021);;	--	--	--	PAP2 superfamily C-terminal	Phosphatidylcholine:diacylglycerol cholinephosphotransferase 1 OS=Arabidopsis thaliana OX=3702 GN=ROD1 PE=1 SV=1	PAP2_C domain-containing protein OS=Dendrobium catenatum OX=906689 GN=MA16_Dca006345 PE=4 SV=1	S	cellular component: membrane (GO:0016020);; cellular component: membrane part (GO:0044425)	--
c90252.graph_c1	6	Defense mechanisms	probable carboxylesterase 17 [Dendrobium catenatum]	[I]	Lipid transport and metabolism	Molecular Function: hydrolase activity (GO:0016787);;	K14493|1.5e-37|gra:105792555|K14493 gibberellin receptor GID1 [EC:3.-.-.-] | (RefSeq) gibberellin receptor GID1C	[V]	Defense mechanisms	alpha/beta hydrolase fold;; Carboxylesterase family	Probable carboxylesterase 17 OS=Arabidopsis thaliana OX=3702 GN=CXE17 PE=1 SV=1	Abhydrolase_3 domain-containing protein OS=Ensete ventricosum OX=4639 GN=GW17_00018070 PE=4 SV=1	V	molecular function: catalytic activity (GO:0003824)	Plant hormone signal transduction (ko04075)
c107512.graph_c2	5	Carbohydrate transport and metabolism	cellulose synthase A catalytic subunit 7 [UDP-forming] [Dendrobium catenatum]	--	--	Cellular Component: integral component of membrane (GO:0016021);; Molecular Function: cellulose synthase (UDP-forming) activity (GO:0016760);; Biological Process: cellulose biosynthetic process (GO:0030244);; Biological Process: cell wall organization (GO:0071555);;	K10999|2.3e-148|dct:110096275|K10999 cellulose synthase A [EC:2.4.1.12] | (RefSeq) cellulose synthase A catalytic subunit 7 [UDP-forming]	--	--	Cellulose synthase	Cellulose synthase A catalytic subunit 7 [UDP-forming] OS=Oryza sativa subsp. japonica OX=39947 GN=CESA7 PE=2 SV=1	Cellulose synthase A catalytic subunit 4 [UDP-forming] OS=Dendrobium catenatum OX=906689 GN=CESA4 PE=4 SV=1	G	cellular component: membrane (GO:0016020);; cellular component: membrane part (GO:0044425);; molecular function: catalytic activity (GO:0003824);; biological process: metabolic process (GO:0008152);; biological process: cellular process (GO:0009987);; biological process: single-organism process (GO:0044699);; biological process: cellular component organization or biogenesis (GO:0071840)	--
c107874.graph_c1	5	Transcription	knotted1-like homeobox protein [Dendrobium hybrid cultivar]	--	--	Cellular Component: nucleus (GO:0005634);; Biological Process: regulation of transcription, DNA-templated (GO:0006355);; Molecular Function: sequence-specific DNA binding (GO:0043565);;	--	[K]	Transcription	Homeobox KN domain;; KNOX2 domain;; ELK domain;; Homeodomain;; KNOX1 domain	Homeobox protein knotted-1-like 6 OS=Arabidopsis thaliana OX=3702 GN=KNAT6 PE=1 SV=1	Knotted1-like homeobox protein OS=Dendrobium hybrid cultivar OX=136990 PE=2 SV=1	K	cellular component: cell (GO:0005623);; cellular component: organelle (GO:0043226);; cellular component: cell part (GO:0044464);; biological process: biological regulation (GO:0065007);; molecular function: binding (GO:0005488)	--
c103462.graph_c0	4	Function unknown	protein IQ-DOMAIN 1 isoform X1 [Dendrobium catenatum]	--	--	Molecular Function: protein binding (GO:0005515);;	--	--	--	Protein of unknown function (DUF4005)	Protein IQ-DOMAIN 20 OS=Arabidopsis thaliana OX=3702 GN=IQD20 PE=1 SV=1	Protein IQ-DOMAIN 1 OS=Dendrobium catenatum OX=906689 GN=IQD1 PE=4 SV=1	S	molecular function: binding (GO:0005488)	--
c68828.graph_c0	4	Defense mechanisms	protein DETOXIFICATION 54 [Dendrobium catenatum]	[V]	Defense mechanisms	Molecular Function: antiporter activity (GO:0015297);; Cellular Component: integral component of membrane (GO:0016021);; Molecular Function: xenobiotic transmembrane transporter activity (GO:0042910);;	K03327|2.6e-245|dct:110105095|K03327 multidrug resistance protein, MATE family | (RefSeq) protein DETOXIFICATION 54	[R]	General function prediction only	MatE;; MatE	Protein DETOXIFICATION 54 OS=Arabidopsis thaliana OX=3702 GN=DTX54 PE=2 SV=1	Protein DETOXIFICATION OS=Dendrobium catenatum OX=906689 GN=DTXL1 PE=3 SV=1	V	biological process: localization (GO:0051179);; molecular function: transporter activity (GO:0005215);; cellular component: membrane (GO:0016020);; cellular component: membrane part (GO:0044425);; biological process: single-organism process (GO:0044699)	--
c89812.graph_c0	4	--	hypothetical protein MA16_Dca026782 [Dendrobium catenatum]	--	--	--	--	--	--	--	--	Uncharacterized protein OS=Dendrobium catenatum OX=906689 GN=MA16_Dca026782 PE=4 SV=1	--	--	--
c97814.graph_c0	4	Carbohydrate transport and metabolism	cellulose synthase A catalytic subunit 9 [UDP-forming] [Dendrobium catenatum]	[T]	Signal transduction mechanisms	Cellular Component: plasma membrane (GO:0005886);; Cellular Component: integral component of membrane (GO:0016021);; Molecular Function: cellulose synthase (UDP-forming) activity (GO:0016760);; Biological Process: cellulose biosynthetic process (GO:0030244);; Molecular Function: metal ion binding (GO:0046872);; Biological Process: cell wall organization (GO:0071555);;	K10999|0.0e+00|dct:110091796|K10999 cellulose synthase A [EC:2.4.1.12] | (RefSeq) cellulose synthase A catalytic subunit 9 [UDP-forming]	--	--	Cellulose synthase;; Zinc-binding RING-finger;; Glycosyl transferase family group 2	Cellulose synthase A catalytic subunit 9 [UDP-forming] OS=Oryza sativa subsp. indica OX=39946 GN=CESA9 PE=2 SV=1	Cellulose synthase OS=Dendrobium catenatum OX=906689 GN=CESA9 PE=3 SV=1	G	cellular component: cell (GO:0005623);; cellular component: membrane (GO:0016020);; cellular component: cell part (GO:0044464);; cellular component: membrane part (GO:0044425);; molecular function: catalytic activity (GO:0003824);; biological process: metabolic process (GO:0008152);; biological process: cellular process (GO:0009987);; biological process: single-organism process (GO:0044699);; mol…	--
c103590.graph_c0	2	Function unknown	BRI1 kinase inhibitor 1 [Dendrobium catenatum]	--	--	Cellular Component: plasma membrane (GO:0005886);; Molecular Function: kinase activity (GO:0016301);; Molecular Function: kinase inhibitor activity (GO:0019210);;	K14499|4.0e-53|peq:110021476|K14499 BRI1 kinase inhibitor 1 | (RefSeq) BRI1 kinase inhibitor 1	--	--	--	BRI1 kinase inhibitor 1 OS=Arabidopsis thaliana OX=3702 GN=BKI1 PE=1 SV=1	BRI1 kinase inhibitor 1 OS=Dendrobium catenatum OX=906689 GN=BKI1 PE=4 SV=1	S	cellular component: cell (GO:0005623);; cellular component: membrane (GO:0016020);; cellular component: cell part (GO:0044464);; biological process: metabolic process (GO:0008152);; biological process: cellular process (GO:0009987);; molecular function: catalytic activity (GO:0003824);; biological process: biological regulation (GO:0065007);; molecular function: molecular function regulator (GO:0…	Plant hormone signal transduction (ko04075)
c104797.graph_c0	2	--	hypothetical protein MA16_Dca016090 [Dendrobium catenatum]	--	--	--	--	--	--	--	--	Uncharacterized protein OS=Dendrobium catenatum OX=906689 GN=MA16_Dca016090 PE=4 SV=1	--	--	--
c107229.graph_c0	2	Function unknown	S-type anion channel SLAH3-like [Dendrobium catenatum]	[V]	Defense mechanisms	Biological Process: cellular ion homeostasis (GO:0006873);; Molecular Function: voltage-gated anion channel activity (GO:0008308);; Cellular Component: integral component of membrane (GO:0016021);;	--	--	--	Voltage-dependent anion channel;; Voltage-dependent anion channel	S-type anion channel SLAH3 OS=Arabidopsis thaliana OX=3702 GN=SLAH3 PE=1 SV=1	S-type anion channel SLAH2 OS=Dendrobium catenatum OX=906689 GN=SLAH2 PE=3 SV=1	S	biological process: cellular process (GO:0009987);; biological process: single-organism process (GO:0044699);; biological process: biological regulation (GO:0065007);; biological process: localization (GO:0051179);; molecular function: transporter activity (GO:0005215);; cellular component: membrane (GO:0016020);; cellular component: membrane part (GO:0044425)	--
c108885.graph_c5	2	Function unknown	axial regulator YABBY 5 [Dendrobium catenatum]	--	--	Cellular Component: nucleus (GO:0005634);; Biological Process: multicellular organism development (GO:0007275);; Biological Process: abaxial cell fate specification (GO:0010158);; Biological Process: cell fate commitment (GO:0045165);;	--	--	--	YABBY protein;; HMG-box domain	Axial regulator YABBY 5 OS=Arabidopsis thaliana OX=3702 GN=YAB5 PE=1 SV=1	protein YABBY 2-like OS=Phoenix dactylifera OX=42345 GN=LOC103697952 PE=3 SV=1	S	cellular component: cell (GO:0005623);; cellular component: organelle (GO:0043226);; cellular component: cell part (GO:0044464);; biological process: multicellular organismal process (GO:0032501);; biological process: developmental process (GO:0032502);; biological process: single-organism process (GO:0044699);; biological process: cellular process (GO:0009987)	--
c113605.graph_c0	2	--	uncharacterized protein LOC110096603 [Dendrobium catenatum]	--	--	Cellular Component: integral component of membrane (GO:0016021);;	K00558|9.0e-13|mdm:103452459|K00558 DNA (cytosine-5)-methyltransferase 1 [EC:2.1.1.37] | (RefSeq) DNA (cytosine-5)-methyltransferase CMT3	--	--	--	--	Uncharacterized protein OS=Apostasia shenzhenica OX=1088818 GN=AXF42_Ash011703 PE=4 SV=1	--	cellular component: membrane (GO:0016020);; cellular component: membrane part (GO:0044425)	Cysteine and methionine metabolism (ko00270)
c71121.graph_c0	2	Transcription	putative bZIP transcription factor 2-like isoform X1 [Cymbidium ensifolium]	--	--	Molecular Function: DNA-binding transcription factor activity (GO:0003700);;	--	--	--	bZIP transcription factor;; Basic region leucine zipper	Basic leucine zipper 4 OS=Arabidopsis thaliana OX=3702 GN=BZIP4 PE=1 SV=1	Putative bZIP transcription factor 2-like isoform X1 OS=Cymbidium ensifolium OX=78740 PE=2 SV=1	K	biological process: biological regulation (GO:0065007);; molecular function: nucleic acid binding transcription factor activity (GO:0001071)	--
c72162.graph_c0	2	Secondary metabolites biosynthesis, transport and catabolism	gibberellin 20 oxidase 1-D-like [Phalaenopsis equestris]	[Q]	Secondary metabolites biosynthesis, transport and catabolism	Molecular Function: oxidoreductase activity (GO:0016491);; Molecular Function: metal ion binding (GO:0046872);;	K05282|1.0e-203|peq:110019156|K05282 gibberellin-44 dioxygenase [EC:1.14.11.12] | (RefSeq) gibberellin 20 oxidase 1-D-like	[QR]	--	2OG-Fe(II) oxygenase superfamily;; non-haem dioxygenase in morphine synthesis N-terminal	Gibberellin 20 oxidase 1-B OS=Triticum aestivum OX=4565 GN=GA20ox1B PE=2 SV=1	Gibberellin 20 oxidase 1-B OS=Dendrobium catenatum OX=906689 GN=GA20ox1B PE=3 SV=1	Q	biological process: metabolic process (GO:0008152);; biological process: single-organism process (GO:0044699);; molecular function: catalytic activity (GO:0003824);; molecular function: binding (GO:0005488)	Diterpenoid biosynthesis (ko00904)
c80872.graph_c0	2	--	uncharacterized protein LOC110114159 [Dendrobium catenatum]	--	--	Cellular Component: integral component of membrane (GO:0016021);;	--	--	--	--	--	Uncharacterized protein OS=Dendrobium catenatum OX=906689 GN=MA16_Dca001716 PE=4 SV=1	--	cellular component: membrane (GO:0016020);; cellular component: membrane part (GO:0044425)	--
c83686.graph_c0	2	Transcription	transcription factor MYC2-like isoform X2 [Cymbidium sinense]	--	--	Molecular Function: protein dimerization activity (GO:0046983);;	K13422|8.0e-184|dct:110116479|K13422 transcription factor MYC2 | (RefSeq) transcription factor MYC2	--	--	bHLH-MYC and R2R3-MYB transcription factors N-terminal;; Helix-loop-helix DNA-binding domain	Transcription factor MYC2 OS=Oryza sativa subsp. japonica OX=39947 GN=MYC2 PE=1 SV=1	Transcription factor MYC2-like isoform X2 OS=Cymbidium sinense OX=112615 PE=2 SV=1	K	molecular function: binding (GO:0005488)	MAPK signaling pathway - plant (ko04016);; Plant hormone signal transduction (ko04075)
c89225.graph_c0	2	Function unknown	protein G1-like1 [Dendrobium catenatum]	--	--	--	K13413|2.6e-51|sbi:110435403|K13413 mitogen-activated protein kinase kinase 4/5 [EC:2.7.12.2] | (RefSeq) mitogen-activated protein kinase kinase 5-like	--	--	Protein of unknown function (DUF640)	Protein LIGHT-DEPENDENT SHORT HYPOCOTYLS 4 OS=Arabidopsis thaliana OX=3702 GN=LSH4 PE=1 SV=1	ALOG domain-containing protein OS=Dendrobium catenatum OX=906689 GN=MA16_Dca009606 PE=3 SV=1	S	--	MAPK signaling pathway - plant (ko04016);; Plant hormone signal transduction (ko04075);; Plant-pathogen interaction (ko04626)
c90308.graph_c0	2	Signal transduction mechanisms	probable inactive receptor-like protein kinase At3g56050 [Dendrobium catenatum]	--	--	Molecular Function: protein kinase activity (GO:0004672);; Molecular Function: ATP binding (GO:0005524);; Cellular Component: integral component of membrane (GO:0016021);;	K13436|3.7e-14|brp:103844018|K13436 pto-interacting protein 1 [EC:2.7.11.1] | (RefSeq) PTI1-like tyrosine-protein kinase 1 isoform X1	[T]	Signal transduction mechanisms	Protein tyrosine and serine/threonine kinase	Inactive receptor-like serine/threonine-protein kinase At2g40270 OS=Arabidopsis thaliana OX=3702 GN=At2g40270 PE=2 SV=2	Putative LRR receptor-like serine/threonine-protein kinase MRH1 OS=Dendrobium catenatum OX=906689 GN=MRH1 PE=4 SV=1	T	biological process: metabolic process (GO:0008152);; biological process: cellular process (GO:0009987);; molecular function: catalytic activity (GO:0003824);; molecular function: binding (GO:0005488);; cellular component: membrane (GO:0016020);; cellular component: membrane part (GO:0044425)	Plant-pathogen interaction (ko04626)
c96776.graph_c0	2	Transcription	two-component response regulator ORR6-like [Phalaenopsis equestris]	[TK]	--	Biological Process: phosphorelay signal transduction system (GO:0000160);;	K14492|1.9e-57|peq:110033906|K14492 two-component response regulator ARR-A family | (RefSeq) two-component response regulator ORR6-like	[K]	Transcription	Response regulator receiver domain	Two-component response regulator ORR6 OS=Oryza sativa subsp. indica OX=39946 GN=RR6 PE=2 SV=1	Two-component response regulator ARR15 OS=Dendrobium catenatum OX=906689 GN=ARR15 PE=4 SV=1	K	biological process: cellular process (GO:0009987);; biological process: signaling (GO:0023052);; biological process: single-organism process (GO:0044699);; biological process: response to stimulus (GO:0050896);; biological process: biological regulation (GO:0065007)	Plant hormone signal transduction (ko04075)
c97262.graph_c0	2	Transcription	two-component response regulator ORR6-like [Dendrobium catenatum]	[TK]	--	Biological Process: phosphorelay signal transduction system (GO:0000160);;	K14492|2.8e-27|dct:110108467|K14492 two-component response regulator ARR-A family | (RefSeq) two-component response regulator ORR6-like	[K]	Transcription	--	Two-component response regulator ORR11 OS=Oryza sativa subsp. indica OX=39946 GN=RR11 PE=3 SV=1	Two-component response regulator ARR15 OS=Dendrobium catenatum OX=906689 GN=ARR15 PE=4 SV=1	K	biological process: cellular process (GO:0009987);; biological process: signaling (GO:0023052);; biological process: single-organism process (GO:0044699);; biological process: response to stimulus (GO:0050896);; biological process: biological regulation (GO:0065007)	Plant hormone signal transduction (ko04075)
c99557.graph_c1	2	Intracellular trafficking, secretion, and vesicular transport	annexin D4 [Dendrobium catenatum]	--	--	Molecular Function: calcium ion binding (GO:0005509);; Molecular Function: calcium-dependent phospholipid binding (GO:0005544);;	K17098|1.2e-84|dct:110109703|K17098 annexin D | (RefSeq) annexin D4	[U]	Intracellular trafficking, secretion, and vesicular transport	Annexin	Annexin D4 OS=Arabidopsis thaliana OX=3702 GN=ANN4 PE=1 SV=1	Annexin D4 OS=Dendrobium catenatum OX=906689 GN=ANN4 PE=4 SV=1	U	molecular function: binding (GO:0005488)	--
c103421.graph_c1	1	Function unknown	uncharacterized protein LOC110019330 isoform X1 [Phalaenopsis equestris]	--	--	--	--	--	--	Protein of unknown function (DUF630);; Protein of unknown function (DUF632);; Protein of unknown function (DUF632)	Protein ALTERED PHOSPHATE STARVATION RESPONSE 1 OS=Arabidopsis thaliana OX=3702 GN=APSR1 PE=2 SV=1	Uncharacterized protein OS=Apostasia shenzhenica OX=1088818 GN=AXF42_Ash004949 PE=4 SV=1	S	--	--
c105307.graph_c0	1	Secondary metabolites biosynthesis, transport and catabolism	alcohol dehydrogenase-like 4 isoform X2 [Phalaenopsis equestris]	[R]	General function prediction only	Molecular Function: alcohol dehydrogenase activity, zinc-dependent (GO:0004024);; Cellular Component: cytosol (GO:0005829);; Molecular Function: zinc ion binding (GO:0008270);; Biological Process: formaldehyde catabolic process (GO:0046294);; Molecular Function: S-(hydroxymethyl)glutathione dehydrogenase activity (GO:0051903);;	K00001|3.6e-204|peq:110037887|K00001 alcohol dehydrogenase [EC:1.1.1.1] | (RefSeq) LOW QUALITY PROTEIN: alcohol dehydrogenase-like 4	[Q]	Secondary metabolites biosynthesis, transport and catabolism	Alcohol dehydrogenase GroES-like domain;; Zinc-binding dehydrogenase	Alcohol dehydrogenase-like 4 OS=Arabidopsis thaliana OX=3702 GN=At1g64710 PE=2 SV=1	alcohol dehydrogenase-like 4 isoform X1 OS=Phoenix dactylifera OX=42345 GN=LOC103722920 PE=3 SV=1	Q	biological process: metabolic process (GO:0008152);; biological process: single-organism process (GO:0044699);; molecular function: catalytic activity (GO:0003824);; cellular component: cell (GO:0005623);; cellular component: cell part (GO:0044464);; molecular function: binding (GO:0005488);; biological process: cellular process (GO:0009987);; biological process: response to stimulus (GO:0050896)…	Glycolysis / Gluconeogenesis (ko00010);; Fatty acid degradation (ko00071);; Tyrosine metabolism (ko00350)
c106321.graph_c2	1	Function unknown	pentatricopeptide repeat-containing protein At3g56550 [Dendrobium catenatum]	--	--	Molecular Function: zinc ion binding (GO:0008270);;	K23541|2.7e-98|pda:103710599|K23541 Ca2+/H+ antiporter, TMEM165/GDT1 family | (RefSeq) pentatricopeptide repeat-containing protein At5g04780, mitochondrial-like	[R]	General function prediction only	PPR repeat family;; PPR repeat;; DYW family of nucleic acid deaminases;; PPR repeat;; Pentatricopeptide repeat domain;; Pentacotripeptide-repeat region of PRORP;; Cupin;; Cupin domain	Pentatricopeptide repeat-containing protein At3g56550 OS=Arabidopsis thaliana OX=3702 GN=PCMP-H80 PE=2 SV=1	Pentatricopeptide repeat-containing protein OS=Dendrobium catenatum OX=906689 GN=PCMP-H80 PE=4 SV=1	S	molecular function: binding (GO:0005488)	--
c107512.graph_c0	1	Posttranslational modification, protein turnover, chaperones	cellulose synthase A catalytic subunit 7 [UDP-forming] [Dendrobium catenatum]	--	--	Cellular Component: integral component of membrane (GO:0016021);; Molecular Function: cellulose synthase (UDP-forming) activity (GO:0016760);; Biological Process: cellulose biosynthetic process (GO:0030244);;	K10999|9.0e-84|dct:110096275|K10999 cellulose synthase A [EC:2.4.1.12] | (RefSeq) cellulose synthase A catalytic subunit 7 [UDP-forming]	--	--	Cellulose synthase	Cellulose synthase A catalytic subunit 7 [UDP-forming] OS=Oryza sativa subsp. japonica OX=39947 GN=CESA7 PE=2 SV=1	Uncharacterized protein OS=Ensete ventricosum OX=4639 GN=B296_00017924 PE=4 SV=1	O	cellular component: membrane (GO:0016020);; cellular component: membrane part (GO:0044425);; molecular function: catalytic activity (GO:0003824);; biological process: metabolic process (GO:0008152);; biological process: cellular process (GO:0009987);; biological process: single-organism process (GO:0044699)	--
c107986.graph_c5	1	--	--	--	--	--	--	--	--	--	--	--	--	--	--
c108391.graph_c2	1	Secondary metabolites biosynthesis, transport and catabolism	cytochrome P450 71A1 [Dendrobium catenatum]	[QV]	--	Molecular Function: monooxygenase activity (GO:0004497);; Molecular Function: iron ion binding (GO:0005506);; Molecular Function: oxidoreductase activity, acting on paired donors, with incorporation or reduction of molecular oxygen (GO:0016705);; Molecular Function: heme binding (GO:0020037);;	K20617|4.1e-176|dct:110109162|K20617 cytochrome P450 family 71 subfamily A | (RefSeq) cytochrome P450 71A1-like	[Q]	Secondary metabolites biosynthesis, transport and catabolism	Cytochrome P450	Premnaspirodiene oxygenase OS=Hyoscyamus muticus OX=35626 GN=CYP71D55 PE=1 SV=1	Cytochrome P450 71A1 OS=Dendrobium catenatum OX=906689 GN=CYP71A1 PE=3 SV=1	Q	biological process: metabolic process (GO:0008152);; biological process: single-organism process (GO:0044699);; molecular function: catalytic activity (GO:0003824);; molecular function: binding (GO:0005488)	--
c111795.graph_c0	1	Transcription	homeobox-leucine zipper protein HOX17-like [Dendrobium catenatum]	--	--	Cellular Component: nucleus (GO:0005634);; Biological Process: regulation of transcription, DNA-templated (GO:0006355);; Molecular Function: sequence-specific DNA binding (GO:0043565);;	K09338|8.3e-70|dct:110098034|K09338 homeobox-leucine zipper protein | (RefSeq) homeobox-leucine zipper protein HOX17-like	[K]	Transcription	Homeodomain;; Homeobox KN domain	Homeobox-leucine zipper protein HOX19 OS=Oryza sativa subsp. indica OX=39946 GN=HOX19 PE=2 SV=1	Homeobox-leucine zipper protein HOX19 OS=Dendrobium catenatum OX=906689 GN=HOX19 PE=4 SV=1	K	cellular component: cell (GO:0005623);; cellular component: organelle (GO:0043226);; cellular component: cell part (GO:0044464);; biological process: biological regulation (GO:0065007);; molecular function: binding (GO:0005488)	--
c57055.graph_c0	1	Function unknown	protein JINGUBANG-like isoform X2, partial [Cymbidium ensifolium]	--	--	Molecular Function: nucleotide binding (GO:0000166);; Biological Process: mitotic cell cycle (GO:0000278);; Biological Process: mitotic cytokinesis (GO:0000281);; Biological Process: cytokinesis (GO:0000910);; Molecular Function: molecular_function (GO:0003674);; Molecular Function: catalytic activity (GO:0003824);; Molecular Function: protein kinase activity (GO:0004672);; Molecular Function: pr…	--	[R]	General function prediction only	WD domain, G-beta repeat;; PQQ-like domain;; Nucleoporin Nup120/160	Protein JINGUBANG OS=Arabidopsis thaliana OX=3702 GN=JGB PE=1 SV=1	Protein JINGUBANG-like isoform X2 (Fragment) OS=Cymbidium ensifolium OX=78740 PE=2 SV=1	S	molecular function: binding (GO:0005488);; biological process: cellular process (GO:0009987);; biological process: single-organism process (GO:0044699);; molecular function: catalytic activity (GO:0003824);; biological process: metabolic process (GO:0008152);; cellular component: cell (GO:0005623);; cellular component: cell part (GO:0044464);; cellular component: organelle (GO:0043226);; cellular…	--
c79292.graph_c0	1	Function unknown	BTB/POZ domain and ankyrin repeat-containing protein NPR5-like [Dendrobium catenatum]	--	--	Biological Process: reproduction (GO:0000003);; Cellular Component: ubiquitin ligase complex (GO:0000151);; Biological Process: response to acid chemical (GO:0001101);; Biological Process: activation of innate immune response (GO:0002218);; Biological Process: immune effector process (GO:0002252);; Biological Process: activation of immune response (GO:0002253);; Biological Process: immune system …	K14508|8.2e-79|dct:110092414|K14508 regulatory protein NPR1 | (RefSeq) BTB/POZ domain and ankyrin repeat-containing protein NPR5-like	[R]	General function prediction only	BTB/POZ domain	BTB/POZ domain and ankyrin repeat-containing protein NOOT2 OS=Medicago truncatula OX=3880 GN=NOOT2 PE=2 SV=1	Regulatory protein NPR5 OS=Dendrobium catenatum OX=906689 GN=NPR5 PE=4 SV=1	S	biological process: reproduction (GO:0000003);; cellular component: cell (GO:0005623);; cellular component: macromolecular complex (GO:0032991);; cellular component: cell part (GO:0044464);; biological process: response to stimulus (GO:0050896);; biological process: immune system process (GO:0002376);; biological process: biological regulation (GO:0065007);; biological process: multicellular orga…	Plant hormone signal transduction (ko04075)
c85209.graph_c0	1	--	putative glycine-rich cell wall structural protein 1 [Dendrobium catenatum]	--	--	--	--	--	--	--	--	Uncharacterized protein OS=Dendrobium catenatum OX=906689 GN=MA16_Dca004587 PE=4 SV=1	--	--	--
c91586.graph_c0	1	Transcription	dof zinc finger protein DOF1.8 [Dendrobium catenatum]	--	--	Molecular Function: DNA binding (GO:0003677);; Cellular Component: nucleus (GO:0005634);; Biological Process: regulation of transcription, DNA-templated (GO:0006355);;	K20043|9.2e-21|aip:107640400|K20043 clathrin coat assembly protein AP180 | (RefSeq) putative clathrin assembly protein At5g35200	--	--	Dof domain, zinc finger	Dof zinc finger protein DOF3.7 OS=Arabidopsis thaliana OX=3702 GN=DOF3.7 PE=1 SV=2	Dof zinc finger protein DOF3.7 OS=Dendrobium catenatum OX=906689 GN=DOF3.7 PE=4 SV=1	K	molecular function: binding (GO:0005488);; cellular component: cell (GO:0005623);; cellular component: organelle (GO:0043226);; cellular component: cell part (GO:0044464);; biological process: biological regulation (GO:0065007)	--

## Sheet: darkturquoise
#ID	Degree	eggNOG_class_annotation	nr_annotation	COG_class	COG_class_annotation	GO_annotation	KEGG_annotation	KOG_class	KOG_class_annotation	Pfam_annotation	Swissprot_annotation	TrEMBL_annotation	eggNOG_class	GO_second_level_annotation	KEGG_pathway_annotation
c101834.graph_c0	43	Function unknown	calcium uniporter protein 2, mitochondrial [Dendrobium catenatum]	--	--	Molecular Function: calcium channel activity (GO:0005262);; Cellular Component: mitochondrial inner membrane (GO:0005743);; Molecular Function: uniporter activity (GO:0015292);; Cellular Component: integral component of membrane (GO:0016021);; Biological Process: mitochondrial calcium ion homeostasis (GO:0051560);;	K20858|6.0e-135|dct:110108367|K20858 calcium uniporter protein, mitochondrial | (RefSeq) calcium uniporter protein 2, mitochondrial	[R]	General function prediction only	Mitochondrial calcium uniporter	Calcium uniporter protein 2, mitochondrial OS=Arabidopsis thaliana OX=3702 GN=At2g23790 PE=2 SV=1	Calcium uniporter protein OS=Dendrobium catenatum OX=906689 GN=MA16_Dca000969 PE=3 SV=1	S	biological process: localization (GO:0051179);; molecular function: transporter activity (GO:0005215);; cellular component: cell (GO:0005623);; cellular component: membrane (GO:0016020);; cellular component: organelle (GO:0043226);; cellular component: organelle part (GO:0044422);; cellular component: cell part (GO:0044464);; cellular component: membrane part (GO:0044425);; biological process: ce…	--
c109644.graph_c2	42	Carbohydrate transport and metabolism	endoglucanase 3-like [Phalaenopsis equestris]	[Q]	Secondary metabolites biosynthesis, transport and catabolism	Molecular Function: cellulase activity (GO:0008810);; Biological Process: cellulose catabolic process (GO:0030245);;	K01179|3.2e-254|peq:110029881|K01179 endoglucanase [EC:3.2.1.4] | (RefSeq) endoglucanase 3-like	--	--	Glycosyl hydrolase family 9	Endoglucanase 3 OS=Arabidopsis thaliana OX=3702 GN=CEL5 PE=2 SV=2	Endoglucanase OS=Dendrobium catenatum OX=906689 GN=CEL3 PE=3 SV=1	G	molecular function: catalytic activity (GO:0003824);; biological process: metabolic process (GO:0008152);; biological process: cellular process (GO:0009987)	Starch and sucrose metabolism (ko00500)
c112200.graph_c0	42	--	--	--	--	--	--	--	--	--	--	--	--	--	--
c108403.graph_c1	41	Carbohydrate transport and metabolism	Polygalacturonase [Dendrobium catenatum]	[G]	Carbohydrate transport and metabolism	Molecular Function: polygalacturonase activity (GO:0004650);; Cellular Component: extracellular region (GO:0005576);; Biological Process: carbohydrate metabolic process (GO:0005975);; Biological Process: cell wall organization (GO:0071555);;	K01184|8.8e-173|peq:110029251|K01184 polygalacturonase [EC:3.2.1.15] | (RefSeq) polygalacturonase-like	--	--	Glycosyl hydrolases family 28;; Glycosyl hydrolases family 28	Polygalacturonase OS=Actinidia deliciosa OX=3627 PE=2 SV=1	Polygalacturonase OS=Dendrobium catenatum OX=906689 GN=MA16_Dca006757 PE=3 SV=1	G	molecular function: catalytic activity (GO:0003824);; cellular component: extracellular region (GO:0005576);; biological process: metabolic process (GO:0008152);; biological process: cellular process (GO:0009987);; biological process: cellular component organization or biogenesis (GO:0071840)	Pentose and glucuronate interconversions (ko00040)
c85002.graph_c0	41	--	--	--	--	--	--	--	--	--	--	--	--	--	--
c100728.graph_c1	38	Carbohydrate transport and metabolism	Pyruvate kinase, cytosolic isozyme [Dendrobium catenatum]	[T]	Signal transduction mechanisms	Molecular Function: magnesium ion binding (GO:0000287);; Molecular Function: pyruvate kinase activity (GO:0004743);; Molecular Function: kinase activity (GO:0016301);; Molecular Function: potassium ion binding (GO:0030955);;	K00873|1.4e-226|dct:110113497|K00873 pyruvate kinase [EC:2.7.1.40] | (RefSeq) pyruvate kinase, cytosolic isozyme-like	[G]	Carbohydrate transport and metabolism	Pyruvate kinase, barrel domain;; Pyruvate kinase, alpha/beta domain	Pyruvate kinase, cytosolic isozyme OS=Nicotiana tabacum OX=4097 PE=2 SV=1	Pyruvate kinase OS=Dendrobium catenatum OX=906689 GN=MA16_Dca008228 PE=3 SV=1	G	molecular function: binding (GO:0005488);; biological process: metabolic process (GO:0008152);; biological process: cellular process (GO:0009987);; biological process: single-organism process (GO:0044699);; molecular function: catalytic activity (GO:0003824)	Glycolysis / Gluconeogenesis (ko00010);; Purine metabolism (ko00230);; Pyruvate metabolism (ko00620);; Carbon metabolism (ko01200);; Biosynthesis of amino acids (ko01230)
c107847.graph_c1	38	Function unknown	expansin-A8-like [Dendrobium catenatum]	--	--	Cellular Component: extracellular region (GO:0005576);; Cellular Component: cell wall (GO:0005618);; Biological Process: plant-type cell wall organization (GO:0009664);; Cellular Component: membrane (GO:0016020);;	K20628|6.7e-59|hbr:110654737|K20628 expansin | (RefSeq) expansin-A10-like	--	--	Expansin C-terminal domain;; Lytic transglycolase	Expansin-A8 OS=Oryza sativa subsp. japonica OX=39947 GN=EXPA8 PE=2 SV=1	Expansin OS=Dendrobium catenatum OX=906689 GN=EXPA8 PE=3 SV=1	S	cellular component: extracellular region (GO:0005576);; cellular component: cell (GO:0005623);; cellular component: cell part (GO:0044464);; biological process: cellular process (GO:0009987);; biological process: cellular component organization or biogenesis (GO:0071840);; cellular component: membrane (GO:0016020)	--
c111842.graph_c0	38	Function unknown	stigma-specific STIG1-like protein 1 [Asparagus officinalis]	--	--	--	K01728|3.5e-18|rcu:8277989|K01728 pectate lyase [EC:4.2.2.2] | (RefSeq) probable pectate lyase 16	--	--	Stigma-specific protein, Stig1	--	Uncharacterized protein OS=Asparagus officinalis OX=4686 GN=A4U43_C06F10900 PE=3 SV=1	S	--	Pentose and glucuronate interconversions (ko00040)
c71992.graph_c1	34	--	cold and drought-regulated protein CORA-like [Phalaenopsis equestris]	--	--	--	--	--	--	--	--	--	--	--	--
c80460.graph_c0	33	--	transcription factor MYB78-like protein, partial [Cymbidium sinense]	--	--	Molecular Function: DNA binding (GO:0003677);;	K09422|3.0e-98|dct:110099272|K09422 transcription factor MYB, plant | (RefSeq) transcription factor MYB2-like	[K]	Transcription	Myb-like DNA-binding domain	Transcription factor MYB78 OS=Arabidopsis thaliana OX=3702 GN=MYB78 PE=1 SV=1	Transcription factor MYB78-like protein (Fragment) OS=Cymbidium sinense OX=112615 PE=2 SV=1	--	molecular function: binding (GO:0005488)	--
c100728.graph_c0	31	Secondary metabolites biosynthesis, transport and catabolism	gibberellin 3-beta-dioxygenase 1 [Dendrobium catenatum]	--	--	Molecular Function: oxidoreductase activity (GO:0016491);; Molecular Function: metal ion binding (GO:0046872);;	K04124|1.2e-53|dct:110096318|K04124 gibberellin 3beta-dioxygenase [EC:1.14.11.15] | (RefSeq) gibberellin 3-beta-dioxygenase 1	[QR]	--	non-haem dioxygenase in morphine synthesis N-terminal	Gibberellin 3-beta-dioxygenase 2 OS=Oryza sativa subsp. japonica OX=39947 GN=GA3OX2 PE=1 SV=1	Gibberellin 3-oxidase OS=Dendrobium officinale OX=142615 GN=GA3ox PE=2 SV=1	Q	biological process: metabolic process (GO:0008152);; biological process: single-organism process (GO:0044699);; molecular function: catalytic activity (GO:0003824);; molecular function: binding (GO:0005488)	Diterpenoid biosynthesis (ko00904)
c106131.graph_c1	31	Nucleotide transport and metabolism	gamma-glutamyl peptidase 3-like [Dendrobium catenatum]	[F]	Nucleotide transport and metabolism	Biological Process: glutamine metabolic process (GO:0006541);;	K22314|6.7e-44|dct:110102497|K22314 glucosinolate gamma-glutamyl hydrolase [EC:3.4.19.16] | (RefSeq) gamma-glutamyl peptidase 3-like	[F]	Nucleotide transport and metabolism	Glutamine amidotransferase class-I	Gamma-glutamyl peptidase 3 OS=Arabidopsis thaliana OX=3702 GN=GGP3 PE=1 SV=1	GMP synthase (Glutamine-hydrolysing) OS=Dendrobium catenatum OX=906689 GN=MA16_Dca008824 PE=4 SV=1	F	biological process: metabolic process (GO:0008152);; biological process: cellular process (GO:0009987);; biological process: single-organism process (GO:0044699)	--
c112349.graph_c0	31	Function unknown	pectate lyase [Dendrobium catenatum]	--	--	Molecular Function: lyase activity (GO:0016829);;	K01728|4.7e-10|rcu:8277989|K01728 pectate lyase [EC:4.2.2.2] | (RefSeq) probable pectate lyase 16	--	--	Stigma-specific protein, Stig1	--	Pectate lyase OS=Dendrobium catenatum OX=906689 GN=MA16_Dca025994 PE=3 SV=1	S	molecular function: catalytic activity (GO:0003824)	Pentose and glucuronate interconversions (ko00040)
c89563.graph_c1	29	--	NAC domain-containing protein 100 [Dendrobium catenatum]	--	--	Molecular Function: DNA binding (GO:0003677);; Cellular Component: nucleus (GO:0005634);; Biological Process: regulation of transcription, DNA-templated (GO:0006355);;	--	--	--	--	--	NAC domain-containing protein 100 OS=Dendrobium catenatum OX=906689 GN=NAC100 PE=4 SV=1	--	molecular function: binding (GO:0005488);; cellular component: cell (GO:0005623);; cellular component: organelle (GO:0043226);; cellular component: cell part (GO:0044464);; biological process: biological regulation (GO:0065007)	--
c104846.graph_c0	28	Carbohydrate transport and metabolism	beta-fructofuranosidase 1 [Dendrobium catenatum]	[G]	Carbohydrate transport and metabolism	Molecular Function: sucrose alpha-glucosidase activity (GO:0004575);; Biological Process: carbohydrate metabolic process (GO:0005975);; Cellular Component: integral component of membrane (GO:0016021);;	K01193|5.1e-236|dct:110114607|K01193 beta-fructofuranosidase [EC:3.2.1.26] | (RefSeq) beta-fructofuranosidase 1	[G]	Carbohydrate transport and metabolism	Glycosyl hydrolases family 32 N-terminal domain;; Glycosyl hydrolases family 32 C terminal;; Domain of unknown function (DUF3357)	Beta-fructofuranosidase, soluble isoenzyme I OS=Daucus carota OX=4039 GN=INV*DC4 PE=1 SV=2	Beta-fructofuranosidase 1 OS=Dendrobium catenatum OX=906689 GN=IVR1 PE=3 SV=1	G	molecular function: catalytic activity (GO:0003824);; biological process: metabolic process (GO:0008152);; cellular component: membrane (GO:0016020);; cellular component: membrane part (GO:0044425)	Galactose metabolism (ko00052);; Starch and sucrose metabolism (ko00500)
c101917.graph_c0	26	--	--	--	--	--	--	--	--	--	--	--	--	--	--
c105593.graph_c0	26	Function unknown	uncharacterized protein C24B11.05 [Dendrobium catenatum]	--	--	--	K07025|1.2e-67|dct:110096885|K07025 putative hydrolase of the HAD superfamily | (RefSeq) uncharacterized protein C24B11.05	[R]	General function prediction only	HAD-hyrolase-like	--	Uncharacterized protein OS=Dendrobium catenatum OX=906689 GN=MA16_Dca016969 PE=4 SV=1	S	--	--
c98189.graph_c0	24	Signal transduction mechanisms	CBL-interacting protein kinase 1 isoform X1 [Dendrobium catenatum]	[T]	Signal transduction mechanisms	Molecular Function: protein serine/threonine kinase activity (GO:0004674);; Molecular Function: ATP binding (GO:0005524);; Biological Process: signal transduction (GO:0007165);;	K07198|6.8e-180|dct:110107680|K07198 5'-AMP-activated protein kinase, catalytic alpha subunit [EC:2.7.11.11] | (RefSeq) CBL-interacting protein kinase 1 isoform X1	[T]	Signal transduction mechanisms	Protein kinase domain;; Protein tyrosine and serine/threonine kinase;; NAF domain	CBL-interacting protein kinase 1 OS=Oryza sativa subsp. japonica OX=39947 GN=CIPK1 PE=2 SV=1	Non-specific serine/threonine protein kinase OS=Dendrobium catenatum OX=906689 GN=CIPK1 PE=3 SV=1	T	biological process: metabolic process (GO:0008152);; biological process: cellular process (GO:0009987);; molecular function: catalytic activity (GO:0003824);; molecular function: binding (GO:0005488);; biological process: signaling (GO:0023052);; biological process: single-organism process (GO:0044699);; biological process: response to stimulus (GO:0050896);; biological process: biological regula…	--
c45631.graph_c0	23	--	--	--	--	--	--	--	--	--	--	--	--	--	--
c106146.graph_c1	22	Carbohydrate transport and metabolism	endo-1,4-beta-xylanase 1 [Dendrobium catenatum]	[G]	Carbohydrate transport and metabolism	Molecular Function: hydrolase activity, hydrolyzing O-glycosyl compounds (GO:0004553);; Biological Process: xylan catabolic process (GO:0045493);; Molecular Function: diisopropyl-fluorophosphatase activity (GO:0047862);;	--	--	--	Glycosyl hydrolase family 10	Endo-1,4-beta-xylanase 1 OS=Arabidopsis thaliana OX=3702 GN=XYN1 PE=1 SV=1	Xylanase 2 (Fragment) OS=Phoenix dactylifera OX=42345 GN=xyn2 PE=2 SV=1	G	molecular function: catalytic activity (GO:0003824);; biological process: metabolic process (GO:0008152);; biological process: cellular process (GO:0009987)	--
c107377.graph_c7	22	--	--	--	--	--	--	--	--	--	--	--	--	--	--
c108854.graph_c0	22	Function unknown	tricetin 3',4',5'-O-trimethyltransferase [Dendrobium catenatum]	--	--	Molecular Function: O-methyltransferase activity (GO:0008171);; Biological Process: methylation (GO:0032259);; Molecular Function: protein dimerization activity (GO:0046983);;	K22439|2.4e-19|dct:110100929|K22439 tricetin 3',4',5'-O-trimethyltransferase [EC:2.1.1.169] | (RefSeq) tricetin 3',4',5'-O-trimethyltransferase	[R]	General function prediction only	O-methyltransferase domain	Tricetin 3',4',5'-O-trimethyltransferase OS=Triticum aestivum OX=4565 GN=OMT2 PE=1 SV=1	Tricetin 3',4',5'-O-trimethyltransferase OS=Dendrobium catenatum OX=906689 GN=OMT2 PE=3 SV=1	S	biological process: metabolic process (GO:0008152);; molecular function: catalytic activity (GO:0003824);; molecular function: binding (GO:0005488)	--
c112596.graph_c0	22	Function unknown	TLC domain-containing protein At5g14285-like [Phalaenopsis equestris]	--	--	Cellular Component: integral component of membrane (GO:0016021);;	--	--	--	TLC domain	TLC domain-containing protein At5g14285 OS=Arabidopsis thaliana OX=3702 GN=At5g14285 PE=2 SV=1	TLC domain-containing protein OS=Dendrobium catenatum OX=906689 GN=MA16_Dca001074 PE=4 SV=1	S	cellular component: membrane (GO:0016020);; cellular component: membrane part (GO:0044425)	--
c103501.graph_c0	21	Function unknown	Zinc finger protein ZAT11 [Dendrobium catenatum]	--	--	Molecular Function: molecular_function (GO:0003674);; Molecular Function: nucleic acid binding (GO:0003676);; Molecular Function: DNA binding (GO:0003677);; Molecular Function: DNA-binding transcription factor activity (GO:0003700);; Molecular Function: binding (GO:0005488);; Cellular Component: cellular_component (GO:0005575);; Cellular Component: intracellular (GO:0005622);; Cellular Component:…	--	--	--	C2H2-type zinc finger;; C2H2-type zinc finger	--	Zinc finger protein ZAT11 OS=Dendrobium catenatum OX=906689 GN=ZAT11 PE=4 SV=1	S	molecular function: binding (GO:0005488);; biological process: biological regulation (GO:0065007);; molecular function: nucleic acid binding transcription factor activity (GO:0001071);; cellular component: cell (GO:0005623);; cellular component: cell part (GO:0044464);; cellular component: organelle (GO:0043226);; biological process: response to stimulus (GO:0050896);; biological process: cellula…	--
c107278.graph_c0	21	Energy production and conversion	nitrate reductase [NAD(P)H] [Dendrobium catenatum]	[C]	Energy production and conversion	Biological Process: regulation of neurotransmitter levels (GO:0001505);; Molecular Function: molecular_function (GO:0003674);; Molecular Function: catalytic activity (GO:0003824);; Cellular Component: cellular_component (GO:0005575);; Cellular Component: intracellular (GO:0005622);; Cellular Component: obsolete cell (GO:0005623);; Cellular Component: cytoplasm (GO:0005737);; Cellular Component: v…	K10534|2.8e-270|dct:110097032|K10534 nitrate reductase (NAD(P)H) [EC:1.7.1.1 1.7.1.2 1.7.1.3] | (RefSeq) nitrate reductase [NAD(P)H]	[C]	Energy production and conversion	Oxidoreductase molybdopterin binding domain;; Oxidoreductase FAD-binding domain;; Oxidoreductase NAD-binding domain	Nitrate reductase [NADH] OS=Lotus japonicus OX=34305 GN=NIA PE=3 SV=1	Uncharacterized protein OS=Ensete ventricosum OX=4639 GN=B296_00036489 PE=3 SV=1	C	biological process: biological regulation (GO:0065007);; molecular function: catalytic activity (GO:0003824);; cellular component: cell (GO:0005623);; cellular component: cell part (GO:0044464);; cellular component: organelle (GO:0043226);; cellular component: membrane (GO:0016020);; biological process: metabolic process (GO:0008152);; biological process: cellular process (GO:0009987);; biologica…	Nitrogen metabolism (ko00910)
c53637.graph_c0	21	Function unknown	transmembrane protein 45B-like [Dendrobium catenatum]	--	--	Cellular Component: integral component of membrane (GO:0016021);;	--	--	--	Family of unknown function (DUF716)	--	Uncharacterized protein OS=Dendrobium catenatum OX=906689 GN=MA16_Dca027917 PE=3 SV=1	S	cellular component: membrane (GO:0016020);; cellular component: membrane part (GO:0044425)	--
c108929.graph_c1	20	Replication, recombination and repair	Retrovirus-related Pol polyprotein from transposon TNT 1-94 [Dendrobium catenatum]	--	--	Molecular Function: nucleic acid binding (GO:0003676);; Biological Process: DNA integration (GO:0015074);;	K12447|4.3e-155|thj:104808371|K12447 UDP-sugar pyrophosphorylase [EC:2.7.7.64] | (RefSeq) uncharacterized protein LOC104808371	[R]	General function prediction only	Reverse transcriptase (RNA-dependent DNA polymerase);; Reverse transcriptase (RNA-dependent DNA polymerase);; gag-polypeptide of LTR copia-type;; Retrotransposon gag protein	Retrovirus-related Pol polyprotein from transposon RE1 OS=Arabidopsis thaliana OX=3702 GN=RE1 PE=2 SV=1	Retrovirus-related Pol polyprotein from transposon TNT 1-94 OS=Dendrobium catenatum OX=906689 GN=MA16_Dca020038 PE=4 SV=1	L	molecular function: binding (GO:0005488);; biological process: metabolic process (GO:0008152);; biological process: cellular process (GO:0009987)	Pentose and glucuronate interconversions (ko00040);; Galactose metabolism (ko00052);; Ascorbate and aldarate metabolism (ko00053);; Amino sugar and nucleotide sugar metabolism (ko00520)
c111242.graph_c0	20	Replication, recombination and repair	uncharacterized protein LOC110094416 [Dendrobium catenatum]	[H]	Coenzyme transport and metabolism	Molecular Function: O-methyltransferase activity (GO:0008171);;	K05909|1.2e-68|dct:110093787|K05909 laccase [EC:1.10.3.2] | (RefSeq) laccase-11	[R]	General function prediction only	Domain of unknown function (DUF4283)	Caffeic acid 3-O-methyltransferase OS=Zea mays OX=4577 PE=3 SV=1	DUF4283 domain-containing protein OS=Dendrobium catenatum OX=906689 GN=MA16_Dca020515 PE=4 SV=1	L	biological process: metabolic process (GO:0008152);; molecular function: catalytic activity (GO:0003824)	--
c83030.graph_c0	20	Function unknown	metallothionein-like protein type 2 [Dendrobium catenatum]	--	--	Molecular Function: metal ion binding (GO:0046872);;	--	--	--	--	Metallothionein-like protein type 2 OS=Musa acuminata OX=4641 PE=3 SV=2	Metallothionein-like protein 4A OS=Dendrobium catenatum OX=906689 GN=MT4A PE=3 SV=1	S	molecular function: binding (GO:0005488)	--
c56998.graph_c0	19	Function unknown	probable strigolactone esterase DAD2 [Phalaenopsis equestris]	[HR]	--	Biological Process: morphogenesis of a branching structure (GO:0001763);; Biological Process: lipid metabolic process (GO:0006629);; Biological Process: sesquiterpenoid metabolic process (GO:0006714);; Biological Process: isoprenoid metabolic process (GO:0006720);; Biological Process: terpenoid metabolic process (GO:0006721);; Biological Process: multicellular organism development (GO:0007275);; …	--	--	--	Alpha/beta hydrolase family;; alpha/beta hydrolase fold	Strigolactone esterase D14 OS=Oryza sativa subsp. japonica OX=39947 GN=D14 PE=1 SV=1	Alpha/beta hydroxylase D14 OS=Nervilia fordii OX=1168071 GN=D14 PE=2 SV=1	S	biological process: multicellular organismal process (GO:0032501);; biological process: developmental process (GO:0032502);; biological process: single-organism process (GO:0044699);; biological process: metabolic process (GO:0008152);; biological process: cellular process (GO:0009987);; biological process: response to stimulus (GO:0050896);; biological process: biological regulation (GO:0065007)	--
c106146.graph_c0	18	Carbohydrate transport and metabolism	endo-1,4-beta-xylanase 1-like [Dendrobium catenatum]	[G]	Carbohydrate transport and metabolism	Molecular Function: hydrolase activity, hydrolyzing O-glycosyl compounds (GO:0004553);; Biological Process: xylan catabolic process (GO:0045493);; Molecular Function: diisopropyl-fluorophosphatase activity (GO:0047862);;	--	--	--	Glycosyl hydrolase family 10;; Carbohydrate binding domain;; Carbohydrate binding domain	Endo-1,4-beta-xylanase 1 OS=Arabidopsis thaliana OX=3702 GN=XYN1 PE=1 SV=1	Xylanase 1 (Fragment) OS=Phoenix dactylifera OX=42345 GN=xyn1 PE=2 SV=1	G	molecular function: catalytic activity (GO:0003824);; biological process: metabolic process (GO:0008152);; biological process: cellular process (GO:0009987)	--
c71992.graph_c0	18	--	--	--	--	--	--	--	--	--	--	--	--	--	--
c52491.graph_c0	17	Intracellular trafficking, secretion, and vesicular transport	uncharacterized protein LOC110110157 [Dendrobium catenatum]	[E]	Amino acid transport and metabolism	--	--	--	--	WD40-like Beta Propeller Repeat;; Dipeptidyl peptidase IV (DPP IV) N-terminal region	--	Uncharacterized protein OS=Dendrobium catenatum OX=906689 GN=MA16_Dca006283 PE=4 SV=1	U	--	--
c50347.graph_c0	16	Function unknown	hypothetical protein MA16_Dca029050 [Dendrobium catenatum]	--	--	--	--	--	--	Cotton fibre expressed protein	--	Uncharacterized protein OS=Dendrobium catenatum OX=906689 GN=MA16_Dca029050 PE=4 SV=1	S	--	--
c110202.graph_c1	15	Signal transduction mechanisms	putative LRR receptor-like serine/threonine-protein kinase [Dendrobium catenatum]	[T]	Signal transduction mechanisms	Molecular Function: protein serine/threonine kinase activity (GO:0004674);; Molecular Function: ATP binding (GO:0005524);; Cellular Component: integral component of membrane (GO:0016021);;	K20181|1.3e-91|mtr:MTR_5g026090|K20181 vacuolar protein sorting-associated protein 18 | (RefSeq) vacuolar sorting-associated-like protein	--	--	Protein kinase domain;; Protein tyrosine and serine/threonine kinase	Probable LRR receptor-like serine/threonine-protein kinase At3g47570 OS=Arabidopsis thaliana OX=3702 GN=At3g47570 PE=2 SV=1	Putative LRR receptor-like serine/threonine-protein kinase OS=Dendrobium catenatum OX=906689 GN=MA16_Dca006325 PE=3 SV=1	T	biological process: metabolic process (GO:0008152);; biological process: cellular process (GO:0009987);; molecular function: catalytic activity (GO:0003824);; molecular function: binding (GO:0005488);; cellular component: membrane (GO:0016020);; cellular component: membrane part (GO:0044425)	--
c78257.graph_c0	15	--	--	--	--	--	--	--	--	--	--	--	--	--	--
c106603.graph_c4	14	--	--	--	--	--	--	--	--	--	--	--	--	--	--
c108864.graph_c4	13	--	--	--	--	--	--	--	--	--	--	--	--	--	--
c111368.graph_c0	13	Function unknown	protein SQS1 isoform X1 [Dendrobium catenatum]	--	--	Cellular Component: integral component of membrane (GO:0016021);;	--	--	--	Protein of unknown function (DUF1666)	--	Uncharacterized protein OS=Dendrobium catenatum OX=906689 GN=MA16_Dca004930 PE=4 SV=1	S	cellular component: membrane (GO:0016020);; cellular component: membrane part (GO:0044425)	--
c112455.graph_c0	13	RNA processing and modification	uncharacterized protein LOC110036726 [Phalaenopsis equestris]	--	--	--	--	--	--	--	--	Uncharacterized protein OS=Dendrobium catenatum OX=906689 GN=MA16_Dca014405 PE=4 SV=1	A	--	--
c110387.graph_c0	12	Replication, recombination and repair	hypothetical protein MA16_Dca026010 [Dendrobium catenatum]	--	--	Molecular Function: nucleic acid binding (GO:0003676);; Biological Process: DNA integration (GO:0015074);;	--	--	--	--	--	Integrase catalytic domain-containing protein OS=Dendrobium catenatum OX=906689 GN=MA16_Dca026010 PE=4 SV=1	L	molecular function: binding (GO:0005488);; biological process: metabolic process (GO:0008152);; biological process: cellular process (GO:0009987)	--
c100499.graph_c0	11	Posttranslational modification, protein turnover, chaperones	RING-H2 finger protein ATL57 [Dendrobium catenatum]	--	--	Molecular Function: molecular_function (GO:0003674);; Molecular Function: catalytic activity (GO:0003824);; Molecular Function: ubiquitin-protein transferase activity (GO:0004842);; Biological Process: cellular protein modification process (GO:0006464);; Biological Process: proteolysis (GO:0006508);; Biological Process: ubiquitin-dependent protein catabolic process (GO:0006511);; Biological Proce…	K10664|7.6e-18|nnu:104604593|K10664 E3 ubiquitin-protein ligase ATL6/9/15/31/42/55 [EC:2.3.2.27] | (RefSeq) RING-H2 finger protein ATL57-like	[O]	Posttranslational modification, protein turnover, chaperones	Ring finger domain;; Zinc finger, C3HC4 type (RING finger);; RING-H2 zinc finger domain;; RING-like zinc finger;; Zinc finger, C3HC4 type (RING finger)	Putative RING-H2 finger protein ATL49 OS=Arabidopsis thaliana OX=3702 GN=ATL49 PE=3 SV=1	RING-H2 finger protein ATL57-like OS=Phoenix dactylifera OX=42345 GN=LOC108511234 PE=4 SV=1	O	molecular function: catalytic activity (GO:0003824);; biological process: metabolic process (GO:0008152);; biological process: cellular process (GO:0009987);; cellular component: membrane (GO:0016020);; cellular component: membrane part (GO:0044425)	--
c90132.graph_c0	10	Signal transduction mechanisms	probable protein phosphatase 2C 74 [Dendrobium catenatum]	[T]	Signal transduction mechanisms	Molecular Function: protein serine/threonine phosphatase activity (GO:0004722);; Molecular Function: metal ion binding (GO:0046872);;	K17506|4.3e-194|dct:110092981|K17506 protein phosphatase 1L [EC:3.1.3.16] | (RefSeq) probable protein phosphatase 2C 74	[T]	Signal transduction mechanisms	Protein phosphatase 2C;; Protein phosphatase 2C	Probable protein phosphatase 2C 77 OS=Oryza sativa subsp. japonica OX=39947 GN=Os12g0198200 PE=3 SV=1	Protein-serine/threonine phosphatase OS=Dendrobium catenatum OX=906689 GN=MA16_Dca020442 PE=3 SV=1	T	biological process: metabolic process (GO:0008152);; biological process: cellular process (GO:0009987);; molecular function: catalytic activity (GO:0003824);; molecular function: binding (GO:0005488)	--
c97720.graph_c0	9	Function unknown	regulatory protein NPR5 [Dendrobium catenatum]	--	--	Biological Process: reproduction (GO:0000003);; Cellular Component: ubiquitin ligase complex (GO:0000151);; Biological Process: response to acid chemical (GO:0001101);; Biological Process: activation of innate immune response (GO:0002218);; Biological Process: immune effector process (GO:0002252);; Biological Process: activation of immune response (GO:0002253);; Biological Process: immune system …	K14508|3.9e-171|dct:110114455|K14508 regulatory protein NPR1 | (RefSeq) regulatory protein NPR5	[R]	General function prediction only	Ankyrin repeats (3 copies);; Ankyrin repeat;; Ankyrin repeats (many copies);; Ankyrin repeat;; Ankyrin repeats (many copies);; Domain of unknown function (DUF3420);; BTB/POZ domain	BTB/POZ domain and ankyrin repeat-containing protein NPR5 OS=Oryza sativa subsp. japonica OX=39947 GN=NPR5 PE=1 SV=1	Regulatory protein NPR5 OS=Dendrobium catenatum OX=906689 GN=NPR5 PE=4 SV=1	S	biological process: reproduction (GO:0000003);; cellular component: cell (GO:0005623);; cellular component: macromolecular complex (GO:0032991);; cellular component: cell part (GO:0044464);; biological process: response to stimulus (GO:0050896);; biological process: immune system process (GO:0002376);; biological process: biological regulation (GO:0065007);; biological process: multicellular orga…	Plant hormone signal transduction (ko04075)
c109850.graph_c2	8	Carbohydrate transport and metabolism	Pectinesterase 2 [Dendrobium catenatum]	[GI]	--	Molecular Function: enzyme inhibitor activity (GO:0004857);; Cellular Component: extracellular region (GO:0005576);; Cellular Component: cell wall (GO:0005618);; Molecular Function: pectinesterase activity (GO:0030599);; Biological Process: cell wall modification (GO:0042545);; Molecular Function: aspartyl esterase activity (GO:0045330);; Biological Process: pectin catabolic process (GO:0045490);;	K01051|1.1e-241|dct:110115516|K01051 pectinesterase [EC:3.1.1.11] | (RefSeq) pectinesterase	--	--	Pectinesterase;; Plant invertase/pectin methylesterase inhibitor	Pectinesterase 2 OS=Citrus sinensis OX=2711 GN=PECS-2.1 PE=2 SV=1	Pectinesterase OS=Dendrobium catenatum OX=906689 GN=PECS-2.1 PE=3 SV=1	G	biological process: biological regulation (GO:0065007);; molecular function: molecular function regulator (GO:0098772);; cellular component: extracellular region (GO:0005576);; cellular component: cell (GO:0005623);; cellular component: cell part (GO:0044464);; molecular function: catalytic activity (GO:0003824);; biological process: cellular process (GO:0009987);; biological process: cellular co…	Pentose and glucuronate interconversions (ko00040)
c47686.graph_c0	8	--	--	--	--	--	--	--	--	--	--	--	--	--	--
c101594.graph_c0	5	--	--	--	--	--	--	--	--	--	--	--	--	--	--
c108503.graph_c4	5	--	--	--	--	--	--	--	--	--	--	--	--	--	--
c107581.graph_c0	4	--	uncharacterized protein LOC110110413 [Dendrobium catenatum]	--	--	Cellular Component: integral component of membrane (GO:0016021);;	--	--	--	--	--	Uncharacterized protein OS=Dendrobium catenatum OX=906689 GN=MA16_Dca019560 PE=4 SV=1	--	cellular component: membrane (GO:0016020);; cellular component: membrane part (GO:0044425)	--
c90022.graph_c0	4	Function unknown	Zinc finger A20 and AN1 domain-containing stress-associated protein 4 [Apostasia shenzhenica]	--	--	Molecular Function: DNA binding (GO:0003677);; Molecular Function: zinc ion binding (GO:0008270);;	--	[R]	General function prediction only	A20-like zinc finger;; AN1-like Zinc finger	Zinc finger A20 and AN1 domain-containing stress-associated protein 4 OS=Arabidopsis thaliana OX=3702 GN=SAP4 PE=1 SV=1	Zinc finger A20 and AN1 domain-containing stress-associated protein 4 OS=Apostasia shenzhenica OX=1088818 GN=SAP4 PE=4 SV=1	S	molecular function: binding (GO:0005488)	--
c101237.graph_c0	3	Function unknown	S-linalool synthase-like [Phalaenopsis equestris]	--	--	Molecular Function: magnesium ion binding (GO:0000287);; Biological Process: response to reactive oxygen species (GO:0000302);; Biological Process: response to singlet oxygen (GO:0000304);; Biological Process: response to acid chemical (GO:0001101);; Molecular Function: molecular_function (GO:0003674);; Molecular Function: catalytic activity (GO:0003824);; Biological Process: lipid metabolic proc…	K17982|1.1e-22|vvi:100255330|K17982 geranyllinalool synthase [EC:4.2.3.144] | (RefSeq) P(E)-nerolidol/(E,E)-geranyl linalool synthase	--	--	Terpene synthase family, metal binding domain	(E,E)-geranyllinalool synthase OS=Arabidopsis thaliana OX=3702 GN=GES PE=1 SV=1	S-linalool synthase OS=Dendrobium catenatum OX=906689 GN=LIS PE=4 SV=1	S	molecular function: binding (GO:0005488);; biological process: response to stimulus (GO:0050896);; molecular function: catalytic activity (GO:0003824);; biological process: metabolic process (GO:0008152);; biological process: single-organism process (GO:0044699);; biological process: cellular process (GO:0009987);; biological process: multi-organism process (GO:0051704)	Diterpenoid biosynthesis (ko00904)
c94857.graph_c0	2	Carbohydrate transport and metabolism	glucan endo-1,3-beta-glucosidase 14 [Dendrobium catenatum]	--	--	Molecular Function: hydrolase activity, hydrolyzing O-glycosyl compounds (GO:0004553);; Biological Process: carbohydrate metabolic process (GO:0005975);; Cellular Component: integral component of membrane (GO:0016021);;	K19891|8.6e-66|smo:SELMODRAFT_443280|K19891 glucan endo-1,3-beta-glucosidase 1/2/3 [EC:3.2.1.39] | (RefSeq) hypothetical protein	--	--	Glycosyl hydrolases family 17	Glucan endo-1,3-beta-glucosidase 14 OS=Arabidopsis thaliana OX=3702 GN=At2g27500 PE=2 SV=2	Glucan endo-1,3-beta-glucosidase 14 OS=Dendrobium catenatum OX=906689 GN=MA16_Dca018458 PE=3 SV=1	G	molecular function: catalytic activity (GO:0003824);; biological process: metabolic process (GO:0008152);; cellular component: membrane (GO:0016020);; cellular component: membrane part (GO:0044425)	Starch and sucrose metabolism (ko00500)
